# Supplementary material for: Ice nucleation in a Gram-positive bacterium isolated from precipitation depends on a polyketide synthase and non-ribosomal peptide synthetase
Source: ISME J. 2021 Oct 23;16(3):890–7. doi: 10.1038/s41396-021-01140-4 (PMC8857237; doi:10.1038/s41396-021-01140-4)
Supplement: Supplementary file 3 — Supplementary Table 1 [file 41396_2021_1140_MOESM3_ESM.xlsx]

## Sheet: Sheet1
Supplementary Table 1. Results for Lp VT1065 from the comparative genomics, transcriptomics, and antiSMASH analysis.
Prokka gene_id	Start	End	Gene	Non-unique Gene name	Annotation	genomes present	Genes present in only Lp	Length	featureCount_reads	RPK	TPM	Core biosynthetic gene	antiSMASH annotation
BDABKFLJ_00001	1	1350	dnaA		Chromosomal replication initiator protein DnaA	9		1350	5504	4.07704e+06	253.359
BDABKFLJ_00002	1519	2655	dnaN		Beta sliding clamp	10		1137	6851	6.02551e+06	374.443
BDABKFLJ_00003	2841	3065	group_1640		hypothetical protein	7		225	208	924444	57.4477
BDABKFLJ_00004	3069	4184	recF_1		DNA replication and repair protein RecF	10		1116	1426	1.27778e+06	79.4049
BDABKFLJ_00005	4285	6213	gyrB		DNA gyrase subunit B	10		1929	1689	875583	54.4114
BDABKFLJ_00006	6239	8710	gyrA		DNA gyrase subunit A	10		2472	2435	985032	61.2128
BDABKFLJ_00007	8859	9941	group_5146		hypothetical protein	2	TRUE	1083	5888	5.43675e+06	337.856
BDABKFLJ_00013	16205	17098	group_5147		hypothetical protein	2	TRUE	894	108	120805	7.50721
BDABKFLJ_00017	22920	24383	group_690	guaB	Inosine-5'-monophosphate dehydrogenase	3		1464	30497	2.08313e+07	1294.52
BDABKFLJ_00018	24526	25857	group_5148	dacA	D-alanyl-D-alanine carboxypeptidase DacA	2	TRUE	1332	3900	2.92793e+06	181.95
BDABKFLJ_00019	25964	27802	group_5149	asnO	Asparagine synthetase [glutamine-hydrolyzing] 3	2	TRUE	1839	1126	612289	38.0495
BDABKFLJ_00020	27874	29307	gabR_1		HTH-type transcriptional regulatory protein GabR	2	TRUE	1434	1476	1.02929e+06	63.9631
BDABKFLJ_00021	29407	30291	group_40	pdxS	Pyridoxal 5'-phosphate synthase subunit PdxS	2	TRUE	885	2225	2.51412e+06	156.235
BDABKFLJ_00022	30293	30856	group_5151	pdxT	Pyridoxal 5'-phosphate synthase subunit PdxT	2	TRUE	564	3825	6.78191e+06	421.448
BDABKFLJ_00023	31196	32476	serS		Serine--tRNA ligase	7		1281	1524	1.1897e+06	73.9312
BDABKFLJ_00024	32805	33320	tadA_1		tRNA-specific adenosine deaminase	2	TRUE	516	509	986434	61.3
BDABKFLJ_00025	33522	33863	group_5153	czrA	HTH-type transcriptional repressor CzrA	2	TRUE	342	564	1.64912e+06	102.481
BDABKFLJ_00026	33931	34878	czcD_2		Cadmium, cobalt and zinc/H(+)-K(+) antiporter	7		948	2019	2.12975e+06	132.349
BDABKFLJ_00027	34961	35296	csoR_2		Copper-sensing transcriptional repressor CsoR	9		336	1240	3.69048e+06	229.337
BDABKFLJ_00028	35386	35592	group_5154	copZ	Copper chaperone CopZ	2	TRUE	207	994	4.80193e+06	298.406
BDABKFLJ_00029	35674	38085	copA		Copper-exporting P-type ATPase	10		2412	1107	458955	28.5208
BDABKFLJ_00030	38236	38874	group_5155	dgk	Deoxyguanosine kinase	2	TRUE	639	190	297340	18.4776
BDABKFLJ_00031	38871	39539	dck		Deoxyadenosine/deoxycytidine kinase	10		669	433	647235	40.2211
BDABKFLJ_00032	39804	40334	group_5156		Putative cytokinin riboside 5'-monophosphate phosphoribohydrolase	2	TRUE	531	110	207156	12.8733
BDABKFLJ_00033	40970	42412	group_5157	ribZ_1	Riboflavin transporter RibZ	2	TRUE	1443	1075	744976	46.295
BDABKFLJ_00034	42577	43197	group_5158	ligK	4-carboxy-4-hydroxy-2-oxoadipate aldolase	2	TRUE	621	1210	1.94847e+06	121.084
BDABKFLJ_00035	43260	44108	group_180		IS3 family transposase ISBsu1	1		849	1	1177.86	0.0731955
BDABKFLJ_00036	44093	44410	group_2284		IS3 family transposase ISBsu1	1		318	1	3144.65	0.195418
BDABKFLJ_00037	44536	45810	gltT		Proton/sodium-glutamate symport protein	9		1275	3782	2.96627e+06	184.333
BDABKFLJ_00038	45902	46780	spo0A_1		Stage 0 sporulation protein A	3		879	749	852105	52.9523
BDABKFLJ_00039	46781	48043	group_5159	glnK	Sensor histidine kinase GlnK	2	TRUE	1263	333	263658	16.3845
BDABKFLJ_00041	48887	50671	dnaX		Holliday junction ATP-dependent DNA helicase RuvB	2		1785	6080	3.40616e+06	211.669
BDABKFLJ_00042	50692	51006	group_1641		Nucleoid-associated protein	6		315	2432	7.72063e+06	479.783
BDABKFLJ_00043	51018	51614	group_470	recR	Recombination protein RecR	3		597	1313	2.19933e+06	136.673
BDABKFLJ_00044	51628	51846	group_5160		hypothetical protein	2	TRUE	219	649	2.96347e+06	184.159
BDABKFLJ_00045	51915	52187	group_2294		hypothetical protein	2	TRUE	273	8	29304	1.82104
BDABKFLJ_00049	57811	59235	group_5161	speA_2	Arginine decarboxylase	2	TRUE	1425	1198	840702	52.2437
BDABKFLJ_00050	59253	59882	group_5162	tmk	Thymidylate kinase	2	TRUE	630	720	1.14286e+06	71.0205
BDABKFLJ_00051	60019	60348	darA		Cyclic di-AMP receptor A	10		330	2135	6.4697e+06	402.046
BDABKFLJ_00052	60500	60940	group_697		hypothetical protein	10		441	2246	5.09297e+06	316.492
BDABKFLJ_00053	61387	62397	group_5163		hypothetical protein	2	TRUE	1011	4242	4.19585e+06	260.742
BDABKFLJ_00054	62390	63205	group_471		hypothetical protein	10		816	5540	6.78922e+06	421.902
BDABKFLJ_00055	63232	63588	yabA		Initiation-control protein YabA	9		357	2117	5.92997e+06	368.506
BDABKFLJ_00056	63652	64401	group_5164	yfiC	tRNA1(Val) (adenine(37)-N6)-methyltransferase	2	TRUE	750	144	192000	11.9315
BDABKFLJ_00057	64385	64648	group_5165		hypothetical protein	2	TRUE	264	31	117424	7.29709
BDABKFLJ_00058	64645	65520	group_5166	rsmI	Ribosomal RNA small subunit methyltransferase I	2	TRUE	876	265	302511	18.799
BDABKFLJ_00059	65811	66089	abrB		Transition state regulatory protein AbrB	10		279	4963	1.77885e+07	1105.43
BDABKFLJ_00060	66436	68412	metG_1		Methionine--tRNA ligase	10		1977	11139	5.63429e+06	350.132
BDABKFLJ_00061	68666	69436	ycfH_1		putative metal-dependent hydrolase YcfH	2	TRUE	771	814	1.05577e+06	65.6088
BDABKFLJ_00062	69572	70783	group_5168		hypothetical protein	2	TRUE	1212	3968	3.27393e+06	203.452
BDABKFLJ_00063	70950	71516	group_5169	rnmV	Ribonuclease M5	2	TRUE	567	919	1.62081e+06	100.722
BDABKFLJ_00064	71509	72390	rsmA		Ribosomal RNA small subunit methyltransferase A	7		882	2410	2.73243e+06	169.801
BDABKFLJ_00065	72546	72806	veg		Protein Veg	9		261	22379	8.57433e+07	5328.34
BDABKFLJ_00066	72920	73102	group_1645		hypothetical protein	9		183	1022	5.5847e+06	347.05
BDABKFLJ_00067	73333	74274	ispE		4-diphosphocytidyl-2-C-methyl-D-erythritol kinase	10		942	1827	1.93949e+06	120.526
BDABKFLJ_00068	74331	75158	purR		Pur operon repressor	16		828	7465	9.0157e+06	560.263
BDABKFLJ_00069	75162	75536	yabJ_1		2-iminobutanoate/2-iminopropanoate deaminase	6		375	6277	1.67387e+07	1040.19
BDABKFLJ_00070	75775	76068	spoVG		Putative septation protein SpoVG	6		294	4956	1.68571e+07	1047.55
BDABKFLJ_00071	76340	77710	group_5170	glmU	Bifunctional protein GlmU	2	TRUE	1371	20053	1.46265e+07	908.937
BDABKFLJ_00072	77735	78694	prs		Ribose-phosphate pyrophosphokinase	11		960	29182	3.03979e+07	1889.02
BDABKFLJ_00073	79013	79621	group_5171	rplY	50S ribosomal protein L25	2	TRUE	609	64391	1.05732e+08	6570.52
BDABKFLJ_00074	79884	80444	group_5172	pth	Peptidyl-tRNA hydrolase	2	TRUE	561	3569	6.36185e+06	395.345
BDABKFLJ_00075	80626	80853	group_2296		hypothetical protein	6		228	2782	1.22018e+07	758.253
BDABKFLJ_00076	81167	84679	mfd		Transcription-repair-coupling factor	10		3513	3136	892684	55.4741
BDABKFLJ_00077	84877	85410	spoVT		Stage V sporulation protein T	10		534	366	685393	42.5924
BDABKFLJ_00078	85574	87193	group_5173	murJ_1	Lipid II flippase MurJ	2	TRUE	1620	2514	1.55185e+06	96.4367
BDABKFLJ_00079	87203	88663	group_5174		hypothetical protein	2	TRUE	1461	4088	2.79808e+06	173.881
BDABKFLJ_00080	88667	88957	group_700		hypothetical protein	10		291	1675	5.75601e+06	357.696
BDABKFLJ_00081	89102	89401	yabP		Spore protein YabP	10		300	1388	4.62667e+06	287.515
BDABKFLJ_00082	89398	89889	group_5176		hypothetical protein	2	TRUE	492	1064	2.1626e+06	134.391
BDABKFLJ_00083	89906	90310	group_5177		hypothetical protein	2	TRUE	405	5444	1.3442e+07	835.324
BDABKFLJ_00084	90445	90873	pnp_1		Polyribonucleotide nucleotidyltransferase	10		429	16462	3.8373e+07	2384.61
BDABKFLJ_00085	91107	91358	group_5178		hypothetical protein	2	TRUE	252	692	2.74603e+06	170.647
BDABKFLJ_00089	92273	94666	group_5179	spoIIE	Stage II sporulation protein E	2	TRUE	2394	591	246867	15.3411
BDABKFLJ_00090	94692	96098	group_5180	tilS	tRNA(Ile)-lysidine synthase	2	TRUE	1407	6068	4.31272e+06	268.005
BDABKFLJ_00091	96170	96712	hpt		Hypoxanthine-guanine phosphoribosyltransferase	10		543	4700	8.65562e+06	537.886
BDABKFLJ_00092	96997	99021	ftsH		ATP-dependent zinc metalloprotease FtsH	12		2025	72694	3.58983e+07	2230.83
BDABKFLJ_00093	99148	99981	group_5181	ytbE_1	putative oxidoreductase YtbE	2	TRUE	834	12599	1.51067e+07	938.776
BDABKFLJ_00094	100329	101096	group_5182	coaX	Type III pantothenate kinase	2	TRUE	768	3670	4.77865e+06	296.959
BDABKFLJ_00095	101117	101998	group_5183	hslO	33 kDa chaperonin	2	TRUE	882	4191	4.7517e+06	295.285
BDABKFLJ_00096	101982	102947	group_5184	prsA	Foldase protein PrsA	2	TRUE	966	1580	1.63561e+06	101.642
BDABKFLJ_00097	103096	104025	cysK_2		Cysteine synthase	10		930	33588	3.61161e+07	2244.36
BDABKFLJ_00098	104154	105563	group_5185	pabB	Aminodeoxychorismate synthase component 1	2	TRUE	1410	251	178014	11.0623
BDABKFLJ_00099	105560	106141	group_5186	pabA_1	Aminodeoxychorismate/anthranilate synthase component 2	2	TRUE	582	135	231959	14.4146
BDABKFLJ_00100	106142	106981	group_5187	ilvE	Branched-chain-amino-acid aminotransferase	2	TRUE	840	518	616667	38.3215
BDABKFLJ_00101	106995	107849	group_5188	folP	Dihydropteroate synthase	2	TRUE	855	1600	1.87135e+06	116.291
BDABKFLJ_00102	107849	108217	group_5189	folB	Dihydroneopterin aldolase	2	TRUE	369	521	1.41192e+06	87.7412
BDABKFLJ_00103	108214	108735	group_5190	folK	2-amino-4-hydroxy-6-hydroxymethyldihydropteridine pyrophosphokinase	2	TRUE	522	1452	2.78161e+06	172.857
BDABKFLJ_00104	108900	109940	dusB		tRNA-dihydrouridine synthase B	6		1041	3848	3.69645e+06	229.708
BDABKFLJ_00105	110272	111471	group_5191	xerC_1	Tyrosine recombinase XerC	1		1200	589	490833	30.5018
BDABKFLJ_00106	111492	111980	group_5192		hypothetical protein	1		489	50	102249	6.35409
BDABKFLJ_00107	112087	112488	group_5193		hypothetical protein	1		402	386	960199	59.6696
BDABKFLJ_00108	112633	112851	group_5194		hypothetical protein	1		219	50	228311	14.1879
BDABKFLJ_00109	112923	113678	group_5195		hypothetical protein	1		756	276	365079	22.6871
BDABKFLJ_00110	113678	113923	group_5196		hypothetical protein	1		246	62	252033	15.6621
BDABKFLJ_00111	113944	114240	group_5197		hypothetical protein	1		297	113	380471	23.6436
BDABKFLJ_00112	114391	114684	group_5198		hypothetical protein	1		294	78	265306	16.4869
BDABKFLJ_00113	114672	114926	group_5199		hypothetical protein	1		255	139	545098	33.874
BDABKFLJ_00114	115346	115555	group_5200		hypothetical protein	1		210	116	552381	34.3266
BDABKFLJ_00115	115552	115830	group_5201		hypothetical protein	1		279	191	684588	42.5423
BDABKFLJ_00116	115935	116501	group_5202		hypothetical protein	1		567	303	534392	33.2087
BDABKFLJ_00117	116501	117184	group_5203		hypothetical protein	1		684	356	520468	32.3434
BDABKFLJ_00118	117369	117656	group_5204		hypothetical protein	1		288	63	218750	13.5938
BDABKFLJ_00119	117715	118425	group_5205		hypothetical protein	1		711	88	123769	7.6914
BDABKFLJ_00120	118489	118755	group_5206		hypothetical protein	1		267	17	63670.4	3.95667
BDABKFLJ_00121	118748	118951	group_5207		hypothetical protein	1		204	5	24509.8	1.52311
BDABKFLJ_00122	118974	119870	group_5208		hypothetical protein	1		897	97	108138	6.72003
BDABKFLJ_00123	119962	120786	group_5209		hypothetical protein	1		825	186	225455	14.0104
BDABKFLJ_00124	120824	121012	group_5210		hypothetical protein	1		189	7	37037	2.30159
BDABKFLJ_00125	121012	121545	group_5211		hypothetical protein	1		534	58	108614	6.74961
BDABKFLJ_00126	121538	121726	group_5212		hypothetical protein	1		189	12	63492.1	3.94559
BDABKFLJ_00127	121723	121956	group_5213		hypothetical protein	1		234	19	81196.6	5.0458
BDABKFLJ_00128	121997	122506	ssbA_1		Single-stranded DNA-binding protein A	1		510	92	180392	11.2101
BDABKFLJ_00129	122531	122713	group_5215		hypothetical protein	1		183	18	98360.7	6.11242
BDABKFLJ_00130	122710	123408	group_5216		hypothetical protein	1		699	101	144492	8.97917
BDABKFLJ_00131	123417	123596	group_5217		hypothetical protein	1		180	32	177778	11.0476
BDABKFLJ_00132	123671	124102	group_5218		hypothetical protein	1		432	64	148148	9.20637
BDABKFLJ_00133	124114	124440	group_5219		hypothetical protein	1		327	67	204893	12.7327
BDABKFLJ_00134	124471	124662	group_5220		hypothetical protein	1		192	53	276042	17.1541
BDABKFLJ_00135	124819	125061	group_5221		hypothetical protein	1		243	57	234568	14.5767
BDABKFLJ_00136	125123	125317	group_5222		hypothetical protein	1		195	52	266667	16.5715
BDABKFLJ_00137	125645	126061	group_5223		hypothetical protein	1		417	188	450839	28.0165
BDABKFLJ_00138	126117	126302	group_5224		hypothetical protein	1		186	77	413978	25.7259
BDABKFLJ_00139	127006	127539	group_5225		hypothetical protein	1		534	247	462547	28.744
BDABKFLJ_00140	127917	128381	group_5226		hypothetical protein	1		465	9	19354.8	1.20277
BDABKFLJ_00141	128371	129636	group_5227		hypothetical protein	1		1266	39	30805.7	1.91436
BDABKFLJ_00142	129651	131153	group_5228		hypothetical protein	1		1503	75	49900.2	3.10095
BDABKFLJ_00143	131140	132666	group_5229		hypothetical protein	1		1527	573	375246	23.3189
BDABKFLJ_00144	132679	132888	group_5230		hypothetical protein	1		210	166	790476	49.1225
BDABKFLJ_00145	133027	133617	group_5231		hypothetical protein	1		591	58	98138.7	6.09863
BDABKFLJ_00146	133637	133951	group_5232		hypothetical protein	1		315	18	57142.9	3.55103
BDABKFLJ_00147	133968	135023	group_1647		hypothetical protein	3		1056	85	80492.4	5.00204
BDABKFLJ_00148	135038	135217	group_5233		hypothetical protein	1		180	15	83333.3	5.17858
BDABKFLJ_00149	135223	135618	group_5234		hypothetical protein	1		396	10	25252.5	1.56927
BDABKFLJ_00150	135612	135974	group_5235		hypothetical protein	1		363	16	44077.1	2.73908
BDABKFLJ_00151	135974	136405	group_5236		hypothetical protein	1		432	37	85648.1	5.32243
BDABKFLJ_00152	136395	136817	group_5237		hypothetical protein	1		423	8	18912.5	1.17528
BDABKFLJ_00153	136814	137044	group_5238		hypothetical protein	1		231	3	12987	0.807052
BDABKFLJ_00154	137044	138366	group_5239		hypothetical protein	1		1323	54	40816.3	2.53645
BDABKFLJ_00155	138381	138896	group_5240	xkdM	Phage-like element PBSX protein XkdM	1		516	53	102713	6.3829
BDABKFLJ_00156	138962	139396	group_5241	yqbN	putative protein YqbN	1		435	19	43678.2	2.71429
BDABKFLJ_00157	140198	140317	group_5242		hypothetical protein	1		120	108	900000	55.9287
BDABKFLJ_00158	140322	140672	group_5243		hypothetical protein	1		351	500	1.4245e+06	88.5228
BDABKFLJ_00159	140832	141026	group_5244		hypothetical protein	1		195	50	256410	15.9341
BDABKFLJ_00160	141042	141713	group_5245		hypothetical protein	1		672	119	177083	11.0045
BDABKFLJ_00161	141713	142333	group_5246		hypothetical protein	1		621	178	286634	17.8123
BDABKFLJ_00162	142465	142680	group_5247		hypothetical protein	1		216	72	333333	20.7143
BDABKFLJ_00163	142805	143386	group_5248		hypothetical protein	1		582	779	1.33849e+06	83.1776
BDABKFLJ_00164	143446	145704	group_5249		hypothetical protein	1		2259	298	131917	8.1977
BDABKFLJ_00165	145697	146377	group_5250		hypothetical protein	1		681	31	45521.3	2.82883
BDABKFLJ_00166	146370	147332	group_5251		hypothetical protein	1		963	24	24922.1	1.54873
BDABKFLJ_00167	147325	147711	group_5252		hypothetical protein	1		387	6	15503.9	0.963457
BDABKFLJ_00168	147711	148115	group_5253		hypothetical protein	1		405	1	2469.14	0.153439
BDABKFLJ_00169	148115	149206	group_5254		hypothetical protein	1		1092	27	24725.3	1.5365
BDABKFLJ_00170	149199	149747	group_5255		hypothetical protein	1		549	29	52823.3	3.2826
BDABKFLJ_00171	149747	150403	group_5256		hypothetical protein	1		657	62	94368.3	5.86433
BDABKFLJ_00172	150394	150888	group_5257		hypothetical protein	1		495	3	6060.61	0.376624
BDABKFLJ_00173	150882	151100	group_5258		hypothetical protein	1		219	6	27397.3	1.70255
BDABKFLJ_00174	151245	151493	group_5259		hypothetical protein	1		249	7	28112.4	1.74699
BDABKFLJ_00175	151508	151768	group_5260		hypothetical protein	1		261	8	30651.3	1.90477
BDABKFLJ_00176	151768	152448	cwlA		N-acetylmuramoyl-L-alanine amidase CwlA	1		681	16	23494.9	1.46004
BDABKFLJ_00177	152545	153141	group_5262		hypothetical protein	2	TRUE	597	1847	3.0938e+06	192.258
BDABKFLJ_00178	153222	153494	group_5263		hypothetical protein	1		273	466	1.70696e+06	106.076
BDABKFLJ_00179	153618	153896	group_5264		hypothetical protein	1		279	55	197133	12.2504
BDABKFLJ_00180	153912	154250	group_5265		hypothetical protein	1		339	76	224189	13.9318
BDABKFLJ_00181	154243	154527	group_5266		hypothetical protein	1		285	67	235088	14.6091
BDABKFLJ_00182	154582	154905	group_2297		hypothetical protein	1		324	125	385802	23.9749
BDABKFLJ_00183	155155	156648	lysS		Lysine--tRNA ligase	5		1494	12615	8.44378e+06	524.721
BDABKFLJ_00201	168329	169000	group_5267		hypothetical protein	2	TRUE	672	314	467262	29.037
BDABKFLJ_00202	169215	170498	aceA		Isocitrate lyase	10		1284	1307	1.01791e+06	63.2561
BDABKFLJ_00203	170610	172208	aceB		Malate synthase A	10		1599	729	455910	28.3316
BDABKFLJ_00204	172510	173679	group_5268		Soluble hydrogenase 42 kDa subunit	2	TRUE	1170	922	788034	48.9708
BDABKFLJ_00205	173790	174452	group_5269		Catechol O-methyltransferase	2	TRUE	663	31993	4.82549e+07	2998.7
BDABKFLJ_00206	174573	175466	cmpR_1		HTH-type transcriptional activator CmpR	2	TRUE	894	748	836689	51.9944
BDABKFLJ_00207	175639	176034	group_5271	ytrA_1	HTH-type transcriptional repressor YtrA	2	TRUE	396	599	1.51263e+06	93.9991
BDABKFLJ_00208	176039	177136	group_5272		hypothetical protein	2	TRUE	1098	2198	2.00182e+06	124.399
BDABKFLJ_00209	177193	177864	hssR_1		Heme response regulator HssR	2	TRUE	672	394	586310	36.435
BDABKFLJ_00210	177861	179234	group_5274	hssS	Heme sensor protein HssS	2	TRUE	1374	1172	852984	53.007
BDABKFLJ_00211	179312	179716	group_5275		hypothetical protein	2	TRUE	405	506	1.24938e+06	77.6404
BDABKFLJ_00212	180195	182162	group_5276		hypothetical protein	2	TRUE	1968	1091	554370	34.4502
BDABKFLJ_00213	182295	183002	group_5277		hypothetical protein	2	TRUE	708	579	817797	50.8203
BDABKFLJ_00214	183094	183354	csoR_1		Copper-sensing transcriptional repressor CsoR	10		261	241	923372	57.3811
BDABKFLJ_00215	183634	184788	group_5278		hypothetical protein	2	TRUE	1155	1726	1.49437e+06	92.8647
BDABKFLJ_00216	184939	186237	group_5279		hypothetical protein	2	TRUE	1299	9322	7.17629e+06	445.956
BDABKFLJ_00217	186291	187238	group_5280	murK_2	N-acetylmuramic acid/N-acetylglucosamine kinase	2	TRUE	948	185	195148	12.1271
BDABKFLJ_00218	187235	188749	argH_1		Argininosuccinate lyase	6		1515	285	188119	11.6903
BDABKFLJ_00219	188777	190498	group_1299		hypothetical protein	2	TRUE	1722	299	173635	10.7902
BDABKFLJ_00220	190511	191581	potA_4		Spermidine/putrescine import ATP-binding protein PotA	2	TRUE	1071	163	152194	9.4578
BDABKFLJ_00221	191670	192755	group_5282		putative protein	2	TRUE	1086	469	431860	26.8371
BDABKFLJ_00222	193063	193980	group_5283		hypothetical protein	2	TRUE	918	2361	2.5719e+06	159.825
BDABKFLJ_00223	193999	194562	group_5284		hypothetical protein	2	TRUE	564	928	1.64539e+06	102.249
BDABKFLJ_00224	194741	195688	scrK		Fructokinase	2	TRUE	948	301	317511	19.7311
BDABKFLJ_00225	195706	196140	group_5286		hypothetical protein	2	TRUE	435	59	135632	8.42859
BDABKFLJ_00226	196455	196658	group_5287	yxlE	Negative regulatory protein YxlE	2	TRUE	204	21	102941	6.39707
BDABKFLJ_00227	196655	197548	group_5288	yxlF_3	putative ABC transporter ATP-binding protein YxlF	2	TRUE	894	180	201342	12.512
BDABKFLJ_00228	197545	198327	group_5289		hypothetical protein	2	TRUE	783	891	1.13793e+06	70.7144
BDABKFLJ_00229	198981	199694	group_5290		hypothetical protein	2	TRUE	714	286	400560	24.892
BDABKFLJ_00230	199713	200432	group_5291		hypothetical protein	2	TRUE	720	392	544444	33.8334
BDABKFLJ_00231	200532	201749	fsr		Fosmidomycin resistance protein	10		1218	1377	1.13054e+06	70.2552
BDABKFLJ_00232	201808	202494	group_5292		hypothetical protein	2	TRUE	687	3294	4.79476e+06	297.961
BDABKFLJ_00233	202952	205396	group_5293	mrpA_1	Na(+)/H(+) antiporter subunit A	2	TRUE	2445	1654	676483	42.0386
BDABKFLJ_00234	205383	205805	mrpB_1		Na(+)/H(+) antiporter subunit B	10		423	217	513002	31.8795
BDABKFLJ_00235	205809	206147	mrpC_1		Na(+)/H(+) antiporter subunit C	6		339	190	560472	34.8294
BDABKFLJ_00236	206140	207645	group_5294	mrpD_1	Na(+)/H(+) antiporter subunit D	2	TRUE	1506	1063	705843	43.8632
BDABKFLJ_00237	207645	208127	group_5295	mrpE_1	Na(+)/H(+) antiporter subunit E	2	TRUE	483	533	1.10352e+06	68.576
BDABKFLJ_00238	208127	208411	mrpF		Na(+)/H(+) antiporter subunit F	9		285	292	1.02456e+06	63.6693
BDABKFLJ_00239	208389	208748	group_5296	mrpG_1	Na(+)/H(+) antiporter subunit G	2	TRUE	360	720	2000000	124.286
BDABKFLJ_00240	208997	209215	group_81		IS1182 family transposase ISBsp5	1		219	42	191781	11.9178
BDABKFLJ_00241	209302	210120	group_82		IS1182 family transposase ISBsp5	1		819	369	450549	27.9985
BDABKFLJ_00242	210259	210348	group_83		hypothetical protein	1		90	144	1600000	99.4288
BDABKFLJ_00243	210984	211784	group_5297	artP	Arginine-binding extracellular protein ArtP	2	TRUE	801	188	234707	14.5854
BDABKFLJ_00244	211895	212554	group_5298	artQ	Arginine transport system permease protein ArtQ	2	TRUE	660	51	77272.7	4.80196
BDABKFLJ_00245	212547	213269	group_5299	artM_1	Arginine transport ATP-binding protein ArtM	2	TRUE	723	86	118949	7.39183
BDABKFLJ_00246	213642	214082	group_5300		hypothetical protein	1		441	76	172336	10.7094
BDABKFLJ_00247	214259	215080	group_5301	ypbG_1	putative protein YpbG	2	TRUE	822	5097	6.20073e+06	385.332
BDABKFLJ_00248	215164	216006	group_5302	tatC1	Sec-independent protein translocase protein TatCd	2	TRUE	843	218	258600	16.0702
BDABKFLJ_00249	216018	216221	tatAd		Sec-independent protein translocase protein TatAd	6		204	33	161765	10.0525
BDABKFLJ_00250	216346	218058	group_705		Gluconate 2-dehydrogenase flavoprotein	5		1713	344	200817	12.4794
BDABKFLJ_00251	218071	218814	group_5303		Gluconate 2-dehydrogenase subunit 3	2	TRUE	744	132	177419	11.0254
BDABKFLJ_00252	219406	220590	group_5304		hypothetical protein	2	TRUE	1185	1812	1.52911e+06	95.0237
BDABKFLJ_00253	220854	221141	group_5305		hypothetical protein	2	TRUE	288	386	1.34028e+06	83.2889
BDABKFLJ_00254	221428	222573	group_5306		hypothetical protein	2	TRUE	1146	601	524433	32.5898
BDABKFLJ_00255	222587	223921	group_5307	npr	NADH peroxidase	2	TRUE	1335	1198	897378	55.7658
BDABKFLJ_00256	224293	225060	group_5308	bceA_2	Bacitracin export ATP-binding protein BceA	2	TRUE	768	47	61197.9	3.80302
BDABKFLJ_00257	225047	226918	group_5309	bceB_2	Bacitracin export permease protein BceB	2	TRUE	1872	215	114850	7.13715
BDABKFLJ_00258	226920	227279	group_5310		hypothetical protein	2	TRUE	360	148	411111	25.5477
BDABKFLJ_00259	228011	229405	group_5311	sasA_1	Adaptive-response sensory-kinase SasA	2	TRUE	1395	1551	1.11183e+06	69.0923
BDABKFLJ_00260	229402	230124	group_5312	regX3_1	Sensory transduction protein regX3	2	TRUE	723	536	741355	46.07
BDABKFLJ_00261	230313	230522	group_5313		hypothetical protein	1		210	19	90476.2	5.62246
BDABKFLJ_00262	230565	231179	group_5314		hypothetical protein	2	TRUE	615	8035	1.3065e+07	811.901
BDABKFLJ_00263	231285	232646	group_5315		hypothetical protein	2	TRUE	1362	9321	6.84361e+06	425.282
BDABKFLJ_00264	233407	233961	group_5316		hypothetical protein	2	TRUE	555	72	129730	8.06179
BDABKFLJ_00265	234495	235982	group_5317		hypothetical protein	2	TRUE	1488	1502	1.00941e+06	62.7277
BDABKFLJ_00266	236042	237271	yfdE		Acetyl-CoA:oxalate CoA-transferase	6		1230	4358	3.54309e+06	220.178
BDABKFLJ_00267	237631	238557	group_2300		hypothetical protein	2	TRUE	927	263	283711	17.6306
BDABKFLJ_00268	238936	240462	group_5318		hypothetical protein	2	TRUE	1527	658	430910	26.778
BDABKFLJ_00269	241097	245401	group_5319		hypothetical protein	2	TRUE	4305	4332	1.00627e+06	62.5327
BDABKFLJ_00270	245931	246284	group_2301		hypothetical protein	2	TRUE	354	160	451977	28.0872
BDABKFLJ_00271	246516	247316	besA_1		Ferri-bacillibactin esterase BesA	2	TRUE	801	510	636704	39.5667
BDABKFLJ_00272	247313	248317	group_5321		hypothetical protein	2	TRUE	1005	451	448756	27.887
BDABKFLJ_00273	248363	249562	btr_1		HTH-type transcriptional activator Btr	2	TRUE	1200	298	248333	15.4322
BDABKFLJ_00274	249630	250049	btr_2		hypothetical protein	2	TRUE	420	144	342857	21.3062
BDABKFLJ_00275	250685	250921	yxeB_1		Iron(3+)-hydroxamate-binding protein YxeB	2	TRUE	237	42	177215	11.0127
BDABKFLJ_00276	251075	251311	yjhB		Putative metabolite transport protein YjhB	2	TRUE	237	5	21097	1.31103
BDABKFLJ_00277	251375	251602	group_1650		hypothetical protein	1		228	2	8771.93	0.545114
BDABKFLJ_00278	251679	252107	rhaR_3		HTH-type transcriptional activator RhaR	2	TRUE	429	133	310023	19.2658
BDABKFLJ_00279	252224	253813	group_5323	rhaS_1	HTH-type transcriptional activator RhaS	2	TRUE	1590	253	159119	9.88816
BDABKFLJ_00280	253918	254889	group_5324	yxeB_2	Iron(3+)-hydroxamate-binding protein YxeB	2	TRUE	972	143	147119	9.14243
BDABKFLJ_00281	255112	256425	group_5325		hypothetical protein	2	TRUE	1314	5089	3.87291e+06	240.674
BDABKFLJ_00282	256590	256862	group_5326		hypothetical protein	1		273	111	406593	25.2669
BDABKFLJ_00283	257281	259383	group_5327		hypothetical protein	2	TRUE	2103	675	320970	19.946
BDABKFLJ_00284	259672	260601	group_5328		hypothetical protein	2	TRUE	930	184	197849	12.295
BDABKFLJ_00285	260988	262766	group_5329	thiC	Phosphomethylpyrimidine synthase	2	TRUE	1779	223	125351	7.7897
BDABKFLJ_00286	262961	264466	katA_1		Catalase	10		1506	49841	3.3095e+07	2056.62
BDABKFLJ_00287	264833	266287	group_5330	rhaR_4	HTH-type transcriptional activator RhaR	2	TRUE	1455	260	178694	11.1046
BDABKFLJ_00288	266493	268004	group_43797	hutH	Histidine ammonia-lyase	2	TRUE	1512	1511	999339	62.1019
BDABKFLJ_00289	268024	269700	group_5331	hutU	Urocanate hydratase	2	TRUE	1677	2952	1.76029e+06	109.389
BDABKFLJ_00290	269697	270965	group_5332	hutI_1	Imidazolonepropionase	2	TRUE	1269	3922	3.09062e+06	192.06
BDABKFLJ_00291	271206	273053	group_5333		hypothetical protein	2	TRUE	1848	788	426407	26.4982
BDABKFLJ_00308	280241	281287	group_5334	nos	Nitric oxide synthase oxygenase	2	TRUE	1047	1223	1.1681e+06	72.5892
BDABKFLJ_00309	281333	282538	group_5335	yycB_1	putative transporter YycB	2	TRUE	1206	683	566335	35.1937
BDABKFLJ_00310	282828	282977	group_5336		hypothetical protein	1		150	10263	68420000	4251.82
BDABKFLJ_00311	283128	284591	group_5337	lysP	Lysine-specific permease	2	TRUE	1464	488	333333	20.7143
BDABKFLJ_00312	284785	285477	group_2305	phoP_1	Alkaline phosphatase synthesis transcriptional regulatory protein PhoP	2	TRUE	693	191	275613	17.1274
BDABKFLJ_00313	285482	286417	group_5338	rcsC_1	Sensor histidine kinase RcsC	2	TRUE	936	418	446581	27.7519
BDABKFLJ_00314	286555	287478	group_5339	bcrA_1	Bacitracin transport ATP-binding protein BcrA	2	TRUE	924	40	43290	2.69017
BDABKFLJ_00315	287471	288160	group_5340		hypothetical protein	2	TRUE	690	2162	3.13333e+06	194.715
BDABKFLJ_00316	288257	289522	group_5341	mntH	Divalent metal cation transporter MntH	2	TRUE	1266	9078	7.17062e+06	445.603
BDABKFLJ_00317	289861	290556	arlR_1		Response regulator ArlR	2	TRUE	696	419	602011	37.4108
BDABKFLJ_00318	290546	291838	group_5343	rcsC_2	Sensor histidine kinase RcsC	2	TRUE	1293	1083	837587	52.0502
BDABKFLJ_00319	291838	292512	group_5344		hypothetical protein	2	TRUE	675	660	977778	60.762
BDABKFLJ_00320	292623	293162	ykoJ		putative protein YkoJ	2	TRUE	540	1043	1.93148e+06	120.028
BDABKFLJ_00321	293685	295508	group_5346	kimA	Potassium transporter KimA	2	TRUE	1824	1593	873355	54.2729
BDABKFLJ_00322	295922	296503	group_5347	xpt	Xanthine phosphoribosyltransferase	2	TRUE	582	660	1.13402e+06	70.4714
BDABKFLJ_00323	296503	297795	group_1651		Nucleobase transporter PlUacP	6		1293	773	597834	37.1512
BDABKFLJ_00324	297916	298026	group_2306		hypothetical protein	2	TRUE	111	0	0	0
BDABKFLJ_00325	298171	298428	group_2307		hypothetical protein	2	TRUE	258	132	511628	31.7941
BDABKFLJ_00326	299329	299850	group_5348		hypothetical protein	2	TRUE	522	536	1.02682e+06	63.8097
BDABKFLJ_00327	300234	300938	group_1652		hypothetical protein	1		705	1863	2.64255e+06	164.216
BDABKFLJ_00328	300922	301563	group_1653		hypothetical protein	2	TRUE	642	1446	2.25234e+06	139.967
BDABKFLJ_00329	301724	302299	group_5349		hypothetical protein	2	TRUE	576	84	145833	9.06252
BDABKFLJ_00330	302366	303241	group_5350		hypothetical protein	2	TRUE	876	538	614155	38.1654
BDABKFLJ_00331	303349	304506	group_5351		hypothetical protein	2	TRUE	1158	134	115717	7.19098
BDABKFLJ_00332	304796	306259	gatA_1		Glutamyl-tRNA(Gln) amidotransferase subunit A	2	TRUE	1464	72685	4.96482e+07	3085.29
BDABKFLJ_00333	306204	306389	group_5353		hypothetical protein	2	TRUE	186	5677	3.05215e+07	1896.7
BDABKFLJ_00334	306887	307768	pdeB		putative cyclic di-GMP phosphodiesterase PdeB	2	TRUE	882	82	92970.5	5.77747
BDABKFLJ_00335	307746	308696	group_5355		hypothetical protein	2	TRUE	951	389	409043	25.4192
BDABKFLJ_00336	308779	309381	group_5356		3-beta-hydroxycholanate 3-dehydrogenase (NAD(+)) 2	1		603	190	315091	19.5807
BDABKFLJ_00337	309578	310972	group_5357	tcyP	L-cystine uptake protein TcyP	2	TRUE	1395	5401	3.87168e+06	240.598
BDABKFLJ_00338	311279	312283	yfeW_1		N-acetylmuramyl-L-alanine amidase	2	TRUE	1005	75	74626.9	4.63754
BDABKFLJ_00339	312301	313596	msmE		Multiple sugar-binding protein	2	TRUE	1296	151	116512	7.24042
BDABKFLJ_00340	313827	314771	ngcF		Diacetylchitobiose uptake system permease protein NgcF	2	TRUE	945	45	47619	2.95919
BDABKFLJ_00341	314783	315610	ngcG		Diacetylchitobiose uptake system permease protein NgcG	2	TRUE	828	30	36231.9	2.25156
BDABKFLJ_00342	315610	315714	group_5362		hypothetical protein	1		105	2	19047.6	1.18368
BDABKFLJ_00343	315749	316657	murQ		N-acetylmuramic acid 6-phosphate etherase	2	TRUE	909	56	61606.2	3.82839
BDABKFLJ_00344	316788	317660	group_5364	ybbH	putative HTH-type transcriptional regulator YbbH	2	TRUE	873	48	54982.8	3.4168
BDABKFLJ_00345	317669	318769	group_2308	msmX	Oligosaccharides import ATP-binding protein MsmX	2	TRUE	1101	366	332425	20.6579
BDABKFLJ_00346	318883	319743	group_5365		hypothetical protein	2	TRUE	861	62	72009.3	4.47487
BDABKFLJ_00347	320252	321961	group_5366		hypothetical protein	2	TRUE	1710	214	125146	7.77696
BDABKFLJ_00348	322350	322664	group_5367		hypothetical protein	2	TRUE	315	1679	5.33016e+06	331.232
BDABKFLJ_00349	322750	323304	group_5368		hypothetical protein	2	TRUE	555	286	515315	32.0232
BDABKFLJ_00350	323574	323669	group_2309		hypothetical protein	2	TRUE	96	361	3.76042e+06	233.684
BDABKFLJ_00351	323659	324825	group_5369		hypothetical protein	2	TRUE	1167	2552	2.1868e+06	135.895
BDABKFLJ_00352	324930	325631	regX3_2		Sensory transduction protein regX3	2	TRUE	702	935	1.33191e+06	82.7688
BDABKFLJ_00353	325631	327277	group_5371	sasA_5	Adaptive-response sensory-kinase SasA	2	TRUE	1647	3487	2.11718e+06	131.568
BDABKFLJ_00354	327534	328442	group_5372		hypothetical protein	2	TRUE	909	639	702970	43.6847
BDABKFLJ_00355	328599	330113	group_5373	stp	Multidrug resistance protein Stp	2	TRUE	1515	372	245545	15.2589
BDABKFLJ_00356	330424	332610	apeX_1		Apo-petrobactin exporter	2	TRUE	2187	303	138546	8.60966
BDABKFLJ_00357	332735	333358	group_5375		hypothetical protein	2	TRUE	624	201	322115	20.0172
BDABKFLJ_00358	333805	334233	yjlC		putative protein YjlC	7		429	2878	6.70862e+06	416.894
BDABKFLJ_00359	334279	335463	yjlD_1		NADH dehydrogenase-like protein YjlD	6		1185	11684	9.85992e+06	612.725
BDABKFLJ_00360	335857	337038	group_5376	adh1	Long-chain-alcohol dehydrogenase 1	2	TRUE	1182	291	246193	15.2992
BDABKFLJ_00361	337051	338472	gabD_1		Succinate-semialdehyde dehydrogenase [NADP(+)] GabD	2	TRUE	1422	216	151899	9.43944
BDABKFLJ_00362	338491	339873	group_5378		hypothetical protein	2	TRUE	1383	80	57845.3	3.59468
BDABKFLJ_00363	340097	341089	purR_1		HTH-type transcriptional repressor PurR	2	TRUE	993	913	919436	57.1365
BDABKFLJ_00364	341270	341890	group_2310		hypothetical protein	2	TRUE	621	75	120773	7.50519
BDABKFLJ_00365	341979	342299	group_43693		hypothetical protein	2	TRUE	321	28	87227.4	5.42057
BDABKFLJ_00366	342376	342531	group_5380		hypothetical protein	2	TRUE	156	24	153846	9.56046
BDABKFLJ_00367	342854	344128	group_5381		hypothetical protein	2	TRUE	1275	14081	1.10439e+07	686.302
BDABKFLJ_00368	344248	345057	group_5382		hypothetical protein	2	TRUE	810	7047	8700000	540.644
BDABKFLJ_00369	345210	346571	group_5383	gabR_2	HTH-type transcriptional regulatory protein GabR	2	TRUE	1362	305	223935	13.916
BDABKFLJ_00370	346667	347248	group_5384		hypothetical protein	2	TRUE	582	49	84192.4	5.23197
BDABKFLJ_00371	347379	348536	group_2311		hypothetical protein	2	TRUE	1158	1027	886874	55.113
BDABKFLJ_00372	348551	349258	group_5385		hypothetical protein	2	TRUE	708	509	718927	44.6762
BDABKFLJ_00373	349255	350103	group_5386		Fluoroquinolones export ATP-binding protein	2	TRUE	849	355	418139	25.9844
BDABKFLJ_00374	350249	351205	group_5387		hypothetical protein	2	TRUE	957	190	198537	12.3377
BDABKFLJ_00375	351233	351805	group_2312		hypothetical protein	2	TRUE	573	84	146597	9.10997
BDABKFLJ_00376	352289	353122	group_5388	menH_1	2-succinyl-6-hydroxy-2,4-cyclohexadiene-1-carboxylate synthase	2	TRUE	834	326	390887	24.2909
BDABKFLJ_00377	353327	354043	group_5389		hypothetical protein	2	TRUE	717	37	51603.9	3.20682
BDABKFLJ_00378	354057	354743	scoA_1		putative succinyl-CoA:3-ketoacid coenzyme A transferase subunit A	2	TRUE	687	2	2911.21	0.180911
BDABKFLJ_00379	354736	355371	atoA_1		Acetate CoA-transferase subunit beta	2	TRUE	636	8	12578.6	0.781673
BDABKFLJ_00380	355384	356577	group_5392	thlA_1	Acetyl-CoA acetyltransferase	2	TRUE	1194	53	44388.6	2.75844
BDABKFLJ_00381	356613	356939	group_5393		hypothetical protein	2	TRUE	327	250	764526	47.5099
BDABKFLJ_00382	357049	358380	atoE_1		Putative short-chain fatty acid transporter	2	TRUE	1332	43	32282.3	2.00612
BDABKFLJ_00383	358612	359241	group_5395		hypothetical protein	2	TRUE	630	19	30158.7	1.87415
BDABKFLJ_00384	359258	360121	hbd_1		3-hydroxybutyryl-CoA dehydrogenase	2	TRUE	864	59	68287	4.24356
BDABKFLJ_00385	360170	361240	rspB		Starvation-sensing protein RspB	2	TRUE	1071	115	107376	6.67268
BDABKFLJ_00386	361241	361921	kynB		Kynurenine formamidase	2	TRUE	681	102	149780	9.30776
BDABKFLJ_00387	362393	363898	group_5398	rapA	RNA polymerase-associated protein RapA	2	TRUE	1506	407	270252	16.7943
BDABKFLJ_00388	363918	364697	group_5399		hypothetical protein	2	TRUE	780	209	267949	16.6511
BDABKFLJ_00389	364743	365063	sdpR		Transcriptional repressor SdpR	2	TRUE	321	377	1.17445e+06	72.9841
BDABKFLJ_00390	365060	365485	group_5401	yndB	putative protein YndB	2	TRUE	426	432	1.01408e+06	63.0182
BDABKFLJ_00391	365665	366303	group_5402	leuE	Leucine efflux protein	2	TRUE	639	109	170579	10.6003
BDABKFLJ_00392	366741	368054	atoE_2		Putative short-chain fatty acid transporter	2	TRUE	1314	466	354642	22.0385
BDABKFLJ_00393	368361	369242	cynR_1		HTH-type transcriptional regulator CynR	3		882	124	140590	8.73665
BDABKFLJ_00394	369358	370068	scoA_2		putative succinyl-CoA:3-ketoacid coenzyme A transferase subunit A	2	TRUE	711	183	257384	15.9946
BDABKFLJ_00395	370068	370709	group_5405	scoB	putative succinyl-CoA:3-ketoacid coenzyme A transferase subunit B	2	TRUE	642	361	562305	34.9433
BDABKFLJ_00396	371226	372470	group_5406		hypothetical protein	2	TRUE	1245	25	20080.3	1.24785
BDABKFLJ_00397	372557	373183	group_2315	udk_1	Uridine kinase	2	TRUE	627	53	84529.5	5.25292
BDABKFLJ_00398	373335	373748	group_5407	yycE	putative protein YycE	2	TRUE	414	124	299517	18.6129
BDABKFLJ_00399	373860	374189	group_5408		hypothetical protein	2	TRUE	330	93	281818	17.513
BDABKFLJ_00400	374323	374778	group_5409		hypothetical protein	2	TRUE	456	258	565789	35.1598
BDABKFLJ_00401	375096	376328	group_5410	gerBC_1	Spore germination protein B3	2	TRUE	1233	294	238443	14.8175
BDABKFLJ_00402	376613	377245	group_5411		hypothetical protein	2	TRUE	633	69	109005	6.77388
BDABKFLJ_00403	377537	378001	group_5412		hypothetical protein	2	TRUE	465	54	116129	7.2166
BDABKFLJ_00404	378608	378946	group_5413		hypothetical protein	2	TRUE	339	216	637168	39.5955
BDABKFLJ_00405	379286	379807	group_5414		hypothetical protein	2	TRUE	522	40	76628.4	4.76191
BDABKFLJ_00406	379907	380548	yfbR		5'-deoxynucleotidase YfbR	7		642	657	1.02336e+06	63.5949
BDABKFLJ_00407	381342	381806	group_5415		hypothetical protein	1		465	2132	4.58495e+06	284.922
BDABKFLJ_00408	381809	382228	group_5416		hypothetical protein	1		420	1084	2.58095e+06	160.388
BDABKFLJ_00409	382235	382750	group_5417		hypothetical protein	1		516	726	1.40698e+06	87.4337
BDABKFLJ_00410	382747	383226	group_5418		hypothetical protein	1		480	505	1.05208e+06	65.3796
BDABKFLJ_00411	383217	383609	group_5419		hypothetical protein	1		393	962	2.44784e+06	152.116
BDABKFLJ_00412	383650	383808	group_5422		hypothetical protein	1		159	18181	1.14346e+08	7105.8
BDABKFLJ_00413	383886	385697	group_5423	yheH_1	putative multidrug resistance ABC transporter ATP-binding/permease protein YheH	1		1812	436	240618	14.9527
BDABKFLJ_00414	385931	386371	group_2316		hypothetical protein	2	TRUE	441	179	405896	25.2236
BDABKFLJ_00415	386536	388374	yxdM_1		ABC transporter permease protein YxdM	2	TRUE	1839	387	210440	13.0774
BDABKFLJ_00416	388364	389125	yxdL_1		ABC transporter ATP-binding protein YxdL	2	TRUE	762	111	145669	9.05232
BDABKFLJ_00417	389239	390231	group_5426	graS_1	Sensor histidine kinase GraS	2	TRUE	993	149	150050	9.32458
BDABKFLJ_00418	390273	390917	graR_1		Response regulator protein GraR	2	TRUE	645	102	158140	9.82726
BDABKFLJ_00419	391121	394168	group_5427	rcsC_3	Sensor histidine kinase RcsC	2	TRUE	3048	282	92519.7	5.74945
BDABKFLJ_00420	394441	395478	group_5428		hypothetical protein	2	TRUE	1038	82	78998.1	4.90918
BDABKFLJ_00421	395526	396635	group_5429		hypothetical protein	2	TRUE	1110	1489	1.34144e+06	83.3612
BDABKFLJ_00422	397251	398018	group_5430	yocH	Cell wall-binding protein YocH	2	TRUE	768	525	683594	42.4806
BDABKFLJ_00423	398171	398746	group_5431		hypothetical protein	2	TRUE	576	457	793403	49.3044
BDABKFLJ_00424	399082	400098	group_5432		hypothetical protein	2	TRUE	1017	17900	1.76008e+07	1093.77
BDABKFLJ_00425	400298	400813	group_5433		hypothetical protein	2	TRUE	516	456	883721	54.9171
BDABKFLJ_00426	400810	402846	group_5434		hypothetical protein	2	TRUE	2037	1397	685812	42.6184
BDABKFLJ_00427	403021	403164	group_5435		hypothetical protein	2	TRUE	144	99	687500	42.7233
BDABKFLJ_00428	403420	404529	group_5436	scmP_1	N-acetylcysteine deacetylase	2	TRUE	1110	2957	2.66396e+06	165.547
BDABKFLJ_00429	404802	406253	group_5437	nhaC_1	Na(+)/H(+) antiporter NhaC	2	TRUE	1452	1563	1.07645e+06	66.8936
BDABKFLJ_00430	406409	407650	group_5438		hypothetical protein	2	TRUE	1242	394	317230	19.7136
BDABKFLJ_00431	407734	408846	group_5439		N-succinyl-L-Arg/Lys racemase	2	TRUE	1113	421	378257	23.506
BDABKFLJ_00432	408859	409539	group_5440		hypothetical protein	2	TRUE	681	483	709251	44.075
BDABKFLJ_00433	409657	409794	group_710		hypothetical protein	2	TRUE	138	36	260870	16.2112
BDABKFLJ_00434	409781	410206	group_711		IS3 family transposase ISBce19	1		426	348	816901	50.7647
BDABKFLJ_00435	410494	411204	group_5441		hypothetical protein	2	TRUE	711	279	392405	24.3852
BDABKFLJ_00436	411423	411854	group_5442		hypothetical protein	1		432	35	81018.5	5.03473
BDABKFLJ_00437	412195	413514	group_5443		hypothetical protein	2	TRUE	1320	545	412879	25.6575
BDABKFLJ_00438	413632	414627	group_5444		hypothetical protein	2	TRUE	996	888	891566	55.4046
BDABKFLJ_00439	414756	415985	group_5445	pepT_1	Peptidase T	2	TRUE	1230	13127	1.06724e+07	663.212
BDABKFLJ_00440	416059	416709	group_5446		hypothetical protein	2	TRUE	651	1837	2.82181e+06	175.356
BDABKFLJ_00441	416845	418524	group_5447		hypothetical protein	2	TRUE	1680	12749	7.58869e+06	471.584
BDABKFLJ_00442	418573	418998	group_5448		hypothetical protein	2	TRUE	426	262	615023	38.2194
BDABKFLJ_00443	419077	419172	group_2318		hypothetical protein	2	TRUE	96	11	114583	7.12055
BDABKFLJ_00444	419205	419978	group_2319	nfrA1	FMN reductase (NADPH)	2	TRUE	774	5421	7.00388e+06	435.242
BDABKFLJ_00445	420245	421765	group_5449	cat1_1	Succinyl-CoA:coenzyme A transferase	2	TRUE	1521	3773	2.4806e+06	154.152
BDABKFLJ_00446	421824	423305	group_5450		hypothetical protein	2	TRUE	1482	1120	755735	46.9637
BDABKFLJ_00447	423508	424140	group_5451	plsY_1	Glycerol-3-phosphate acyltransferase	2	TRUE	633	252	398104	24.7394
BDABKFLJ_00448	424530	425831	group_719		O-acetyl-L-homoserine sulfhydrylase	10		1302	3941	3.02688e+06	188.099
BDABKFLJ_00449	426332	426718	group_5452		hypothetical protein	2	TRUE	387	396	1.02326e+06	63.5882
BDABKFLJ_00450	427207	428193	group_5453	hom	Homoserine dehydrogenase	2	TRUE	987	1453	1.47214e+06	91.483
BDABKFLJ_00451	428245	428475	group_5454		hypothetical protein	2	TRUE	231	514	2.22511e+06	138.275
BDABKFLJ_00452	429054	429785	regX3_3		Sensory transduction protein regX3	9		732	66	90163.9	5.60306
BDABKFLJ_00453	429934	432123	group_2320	sasA_1	Adaptive-response sensory-kinase SasA	2	TRUE	2190	1367	624201	38.7897
BDABKFLJ_00454	432385	433533	group_5455	acrC	Acyl-CoA dehydrogenase	2	TRUE	1149	1791	1.55875e+06	96.8652
BDABKFLJ_00455	433690	434769	group_5456		hypothetical protein	2	TRUE	1080	1824	1.68889e+06	104.953
BDABKFLJ_00456	434905	435738	uppP_1		Undecaprenyl-diphosphatase	2	TRUE	834	2219	2.66067e+06	165.342
BDABKFLJ_00457	436041	437333	group_2321	hemAT_1	Heme-based aerotactic transducer HemAT	2	TRUE	1293	1072	829080	51.5215
BDABKFLJ_00458	437610	438572	ghrB		Glyoxylate/hydroxypyruvate reductase B	2	TRUE	963	945	981308	60.9814
BDABKFLJ_00459	438820	439620	group_2322		putative protein	6		801	1645	2.05368e+06	127.622
BDABKFLJ_00460	440092	441570	group_5459	gucD	Alpha-ketoglutaric semialdehyde dehydrogenase	2	TRUE	1479	14033	9.48817e+06	589.623
BDABKFLJ_00461	441598	442770	group_5460	lysDH	Lysine 6-dehydrogenase	2	TRUE	1173	9220	7.86019e+06	488.455
BDABKFLJ_00462	442780	443973	acdA_1		Acyl-CoA dehydrogenase	10		1194	18806	1.57504e+07	978.778
BDABKFLJ_00463	444087	446198	group_5461		hypothetical protein	2	TRUE	2112	12981	6.14631e+06	381.95
BDABKFLJ_00464	446548	447957	group_5462	pdaC	Peptidoglycan-N-acetylmuramic acid deacetylase PdaC	2	TRUE	1410	1109	786525	48.877
BDABKFLJ_00465	448144	448896	group_5463	yjjP	Inner membrane protein YjjP	2	TRUE	753	78	103586	6.43712
BDABKFLJ_00466	448909	449376	group_5464		hypothetical protein	2	TRUE	468	32	68376.1	4.24909
BDABKFLJ_00467	449433	451454	group_5465		hypothetical protein	2	TRUE	2022	4827	2.38724e+06	148.35
BDABKFLJ_00468	451645	452538	group_5466	yicL_1	putative inner membrane transporter YicL	2	TRUE	894	85	95078.3	5.90845
BDABKFLJ_00469	452615	454336	group_5467		putative ABC transporter ATP-binding protein	2	TRUE	1722	396	229965	14.2907
BDABKFLJ_00470	454336	456162	group_5468		putative ABC transporter ATP-binding protein	2	TRUE	1827	575	314724	19.5579
BDABKFLJ_00471	456453	457319	group_5469	mshD_1	Mycothiol acetyltransferase	2	TRUE	867	618	712803	44.2957
BDABKFLJ_00472	457684	459912	group_5470	helD_1	DNA helicase IV	2	TRUE	2229	3334	1.49574e+06	92.9496
BDABKFLJ_00473	460168	460890	group_5471	glpQ_1	Glycerophosphodiester phosphodiesterase	2	TRUE	723	370	511757	31.8021
BDABKFLJ_00474	460938	461960	group_721		hypothetical protein	10		1023	3280	3.20626e+06	199.246
BDABKFLJ_00475	462374	462868	group_1656		hypothetical protein	4		495	34	68686.9	4.26841
BDABKFLJ_00476	462967	463539	group_5472		hypothetical protein	2	TRUE	573	3212	5.60558e+06	348.348
BDABKFLJ_00477	463639	465027	dapE_1		Succinyl-diaminopimelate desuccinylase	2	TRUE	1389	7531	5.42189e+06	336.932
BDABKFLJ_00478	465625	466173	sigH_1		ECF RNA polymerase sigma factor SigH	10		549	956	1.74135e+06	108.213
BDABKFLJ_00479	466585	467031	group_5474		hypothetical protein	2	TRUE	447	3954	8.84564e+06	549.694
BDABKFLJ_00480	467054	467458	group_2323	spxA_2	Regulatory protein Spx	10		405	6276	1.54963e+07	962.986
BDABKFLJ_00481	467859	469424	ybiT_1		putative ABC transporter ATP-binding protein YbiT	13		1566	5651	3.60856e+06	224.246
BDABKFLJ_00482	469452	469637	group_5475		hypothetical protein	2	TRUE	186	512	2.75269e+06	171.06
BDABKFLJ_00483	469902	470948	group_5476		hypothetical protein	2	TRUE	1047	2039	1.94747e+06	121.022
BDABKFLJ_00484	471070	471915	group_5477		hypothetical protein	2	TRUE	846	322	380615	23.6525
BDABKFLJ_00485	472055	472609	group_723		NAD(P)H-dependent FAD/FMN reductase	10		555	1483	2.67207e+06	166.051
BDABKFLJ_00486	472796	476584	recD2_1		ATP-dependent RecD-like DNA helicase	10		3789	657	173397	10.7754
BDABKFLJ_00487	476586	477335	group_5478		hypothetical protein	2	TRUE	750	495	660000	41.0144
BDABKFLJ_00488	477493	478566	group_5479		hypothetical protein	2	TRUE	1074	241	224395	13.9446
BDABKFLJ_00489	478784	478981	group_5480		hypothetical protein	2	TRUE	198	20	101010	6.27707
BDABKFLJ_00490	479392	481581	group_5481	topB_1	DNA topoisomerase 3	2	TRUE	2190	5085	2.32192e+06	144.291
BDABKFLJ_00491	481962	482831	group_5482	hexR	HTH-type transcriptional regulator HexR	2	TRUE	870	1270	1.45977e+06	90.7145
BDABKFLJ_00492	482837	483952	scmP_1		N-acetylcysteine deacetylase	2	TRUE	1116	1673	1.4991e+06	93.1588
BDABKFLJ_00493	484400	485212	group_5484		hypothetical protein	2	TRUE	813	439	539975	33.5557
BDABKFLJ_00494	485214	486320	menC_1		o-succinylbenzoate synthase	2	TRUE	1107	513	463415	28.798
BDABKFLJ_00495	486339	487391	group_5486		hypothetical protein	2	TRUE	1053	651	618234	38.4189
BDABKFLJ_00496	487840	488493	group_5487	kstR2	HTH-type transcriptional repressor KstR2	2	TRUE	654	2024	3.0948e+06	192.32
BDABKFLJ_00497	488584	489726	bcd		Acyl-CoA dehydrogenase, short-chain specific	10		1143	923	807524	50.182
BDABKFLJ_00498	489758	491392	group_5488	fadD3	3-[(3aS,4S,7aS)-7a-methyl-1,5-dioxo-octahydro-1H-inden-4-yl]propanoyl:CoA ligase	2	TRUE	1635	2466	1.50826e+06	93.7276	TRUE	biosynthetic (rule-based-clusters) betalactone: AMP-binding biosynthetic-additional (smcogs) SMCOG1002:AMP-dependent synthetase and ligase
BDABKFLJ_00499	491406	492764	accC_1		Biotin carboxylase	2	TRUE	1359	2727	2.00662e+06	124.698
BDABKFLJ_00500	492832	493044	yngHB		Biotin/lipoyl attachment protein	10		213	404	1.89671e+06	117.867
BDABKFLJ_00501	493057	493974	group_5490	yngG	Hydroxymethylglutaryl-CoA lyase YngG	2	TRUE	918	1319	1.43682e+06	89.2882	TRUE	biosynthetic (rule-based-clusters) betalactone: HMGL-like biosynthetic-additional (smcogs) SMCOG1271:2-isopropylmalate synthase
BDABKFLJ_00502	493971	494753	crt_1		Short-chain-enoyl-CoA hydratase	2	TRUE	783	1636	2.0894e+06	129.842
BDABKFLJ_00503	494832	496370	group_303		Methylmalonyl-CoA carboxyltransferase 12S subunit	10		1539	3451	2.24237e+06	139.347
BDABKFLJ_00504	496534	497106	group_5492		hypothetical protein	2	TRUE	573	306	534031	33.1863
BDABKFLJ_00505	497996	498796	group_5493		hypothetical protein	2	TRUE	801	3358	4.19226e+06	260.52
BDABKFLJ_00506	498821	499315	group_5494	ybaK	Cys-tRNA(Pro)/Cys-tRNA(Cys) deacylase YbaK	2	TRUE	495	2595	5.24242e+06	325.78
BDABKFLJ_00507	499604	500239	group_5495		hypothetical protein	2	TRUE	636	264	415094	25.7952
BDABKFLJ_00508	500375	501415	group_5496		hypothetical protein	2	TRUE	1041	479	460134	28.5941
BDABKFLJ_00509	501777	502967	group_725		Putative pyridoxal phosphate-dependent acyltransferase	10		1191	13126	1.1021e+07	684.877
BDABKFLJ_00510	503065	504258	group_5497	yfdE_1	Acetyl-CoA:oxalate CoA-transferase	2	TRUE	1194	467	391122	24.3055
BDABKFLJ_00511	504255	505418	group_5498		Lactate 2-monooxygenase	2	TRUE	1164	181	155498	9.66313
BDABKFLJ_00512	505429	506208	group_5499		Crotonyl-CoA hydratase	2	TRUE	780	54	69230.8	4.30221
BDABKFLJ_00513	506222	506893	metI_1		hypothetical protein	2	TRUE	672	27	40178.6	2.49682
BDABKFLJ_00514	506886	507911	group_2324	metN_1	Methionine import ATP-binding protein MetN	2	TRUE	1026	64	62378.2	3.87637
BDABKFLJ_00515	507975	508805	group_5501	metQ_1	D-methionine-binding lipoprotein MetQ	2	TRUE	831	424	510229	31.7071
BDABKFLJ_00516	509207	509710	group_5502		hypothetical protein	2	TRUE	504	41	81349.2	5.05528
BDABKFLJ_00517	509750	510916	group_5503	bacF	Transaminase BacF	2	TRUE	1167	1146	982005	61.0247
BDABKFLJ_00518	511132	511740	group_5504		hypothetical protein	1		609	177	290640	18.0613
BDABKFLJ_00519	512038	512808	group_5505		hypothetical protein	1		771	295	382620	23.7771
BDABKFLJ_00520	512808	513101	group_5506		hypothetical protein	1		294	99	336735	20.9257
BDABKFLJ_00521	513149	514051	group_726		IS3 family transposase ISBsp3	2		903	11	12181.6	0.757002
BDABKFLJ_00522	514051	514479	group_1301		IS3 family transposase ISBsp3	2		429	2	4662	0.289711
BDABKFLJ_00523	514650	515039	group_5507		hypothetical protein	1		390	5	12820.5	0.796705
BDABKFLJ_00524	515029	515283	group_5508		hypothetical protein	1		255	1	3921.57	0.243698
BDABKFLJ_00525	515338	515559	group_5509		hypothetical protein	1		222	1	4504.5	0.279923
BDABKFLJ_00526	515572	515754	group_5510		hypothetical protein	1		183	3	16393.4	1.01874
BDABKFLJ_00527	515844	516086	group_5511		hypothetical protein	1		243	878	3.61317e+06	224.533
BDABKFLJ_00528	516187	516474	group_2325		hypothetical protein	2	TRUE	288	4	13888.9	0.863097
BDABKFLJ_00529	516464	516664	group_5512		hypothetical protein	1		201	3	14925.4	0.927507
BDABKFLJ_00530	516813	517451	group_5513		hypothetical protein	1		639	36	56338	3.50101
BDABKFLJ_00531	517544	518119	group_5514		hypothetical protein	1		576	5624	9.76389e+06	606.757
BDABKFLJ_00532	518231	518593	group_5515		hypothetical protein	1		363	168	462810	28.7604
BDABKFLJ_00533	518816	518968	group_5516		hypothetical protein	1		153	90	588235	36.5547
BDABKFLJ_00534	519203	519331	group_5517		hypothetical protein	1		129	98	759690	47.2094
BDABKFLJ_00535	519608	519976	group_5518		hypothetical protein	1		369	27	73170.7	4.54705
BDABKFLJ_00536	520096	520857	group_5519		hypothetical protein	1		762	3	3937.01	0.244657
BDABKFLJ_00537	521342	521572	group_2326		hypothetical protein	1		231	2	8658.01	0.538034
BDABKFLJ_00538	521734	522525	group_5521	yafV	Omega-amidase YafV	2	TRUE	792	246	310606	19.302
BDABKFLJ_00539	522631	522729	group_2328		hypothetical protein	2	TRUE	99	11	111111	6.90478
BDABKFLJ_00540	522739	523905	group_5522	rodA_1	Peptidoglycan glycosyltransferase RodA	2	TRUE	1167	235	201371	12.5138
BDABKFLJ_00541	524080	525735	group_5523		hypothetical protein	2	TRUE	1656	67	40458.9	2.51424
BDABKFLJ_00542	526052	527005	group_5524		putative epimerase/dehydratase	2	TRUE	954	5417	5.6782e+06	352.86
BDABKFLJ_00543	527721	528374	group_2329		Long-chain-fatty-acid--CoA ligase	2	TRUE	654	98	149847	9.31195
BDABKFLJ_00544	528440	529603	group_5525	trpB_1	Tryptophan synthase beta chain	2	TRUE	1164	1513	1.29983e+06	80.7752
BDABKFLJ_00545	530151	530633	group_2330	queT_1	Queuosine precursor transporter QueT	3		483	187	387164	24.0595
BDABKFLJ_00546	530990	532051	group_2331		hypothetical protein	2	TRUE	1062	1857	1.74859e+06	108.662
BDABKFLJ_00547	532145	533173	group_2332		hypothetical protein	6		1029	468	454810	28.2633
BDABKFLJ_00548	533166	533960	opuCA		Glycine betaine/carnitine/choline transport ATP-binding protein OpuCA	10		795	854	1.07421e+06	66.7548
BDABKFLJ_00549	534121	535383	ilvA		L-threonine dehydratase biosynthetic IlvA	10		1263	758	600158	37.2956
BDABKFLJ_00550	535654	536400	alx		Putative membrane-bound redox modulator Alx	2	TRUE	747	159	212851	13.2272
BDABKFLJ_00551	536445	537134	bshB2		putative N-acetyl-alpha-D-glucosaminyl L-malate deacetylase 2	10		690	3736	5.41449e+06	336.473
BDABKFLJ_00552	537148	537498	yojF		putative protein YojF	9		351	1450	4.13105e+06	256.716
BDABKFLJ_00553	537799	539319	ald1		Long-chain-aldehyde dehydrogenase	3		1521	287	188692	11.7259
BDABKFLJ_00554	539341	539703	group_5527		hypothetical protein	2	TRUE	363	77	212121	13.1818
BDABKFLJ_00555	539789	540070	group_5528		hypothetical protein	2	TRUE	282	46	163121	10.1368
BDABKFLJ_00556	540241	540789	group_1307		hypothetical protein	8		549	1152	2.09836e+06	130.398
BDABKFLJ_00557	540924	541754	group_5529	pdxK_1	Pyridoxine kinase	2	TRUE	831	28562	3.43706e+07	2135.89
BDABKFLJ_00558	541924	542607	group_5530	ung	Uracil-DNA glycosylase	2	TRUE	684	238	347953	21.6229
BDABKFLJ_00559	542683	542862	group_5531		hypothetical protein	2	TRUE	180	254	1.41111e+06	87.6907
BDABKFLJ_00560	542859	543125	ywdI		putative protein YwdI	2	TRUE	267	749	2.80524e+06	174.326
BDABKFLJ_00561	543215	543595	group_5532		hypothetical protein	2	TRUE	381	1163	3.05249e+06	189.691
BDABKFLJ_00562	543832	545010	group_5533		N-acetyldiaminopimelate deacetylase	2	TRUE	1179	1120	949958	59.0332
BDABKFLJ_00563	545050	545385	group_2335		hypothetical protein	8		336	664	1.97619e+06	122.806
BDABKFLJ_00564	545406	545831	group_5534	cwlJ_2	Cell wall hydrolase CwlJ	2	TRUE	426	1042	2.44601e+06	152.002
BDABKFLJ_00565	546080	546250	group_5535		hypothetical protein	2	TRUE	171	198	1.15789e+06	71.955
BDABKFLJ_00566	546472	546654	group_5536		hypothetical protein	2	TRUE	183	70	382514	23.7705
BDABKFLJ_00567	546813	547562	group_306		Putative heme-dependent peroxidase	10		750	6614	8.81867e+06	548.018
BDABKFLJ_00568	547721	548554	group_5537	lipL	Octanoyl-[GcvH]:protein N-octanoyltransferase	2	TRUE	834	948	1.13669e+06	70.6373
BDABKFLJ_00569	548596	549243	group_5538	rsfA	Prespore-specific transcriptional regulator RsfA	2	TRUE	648	900	1.38889e+06	86.3097
BDABKFLJ_00570	549480	549707	group_1657		hypothetical protein	11		228	318	1.39474e+06	86.6731
BDABKFLJ_00571	549898	551274	group_5539		hypothetical protein	2	TRUE	1377	2092	1.51924e+06	94.4104
BDABKFLJ_00572	551778	557048	group_44087		hypothetical protein	2	TRUE	5271	2082	394991	24.5459
BDABKFLJ_00573	557130	557798	group_2336	strA	Sortase A	2	TRUE	669	950	1.42003e+06	88.2449
BDABKFLJ_00574	557974	558159	ywhB		2-hydroxymuconate tautomerase	9		186	1402	7.53763e+06	468.411
BDABKFLJ_00575	558363	558878	group_5540		hypothetical protein	2	TRUE	516	1351	2.61822e+06	162.704
BDABKFLJ_00576	559338	561398	group_5541	pbpG	Penicillin-binding protein 2D	2	TRUE	2061	5592	2.71325e+06	168.609
BDABKFLJ_00577	561711	562583	speB		Agmatinase	6		873	1325	1.51775e+06	94.3178
BDABKFLJ_00578	562781	563149	group_5542	yabJ_2	2-iminobutanoate/2-iminopropanoate deaminase	2	TRUE	369	71	192412	11.9571
BDABKFLJ_00579	563161	564102	group_2338	tdcB	L-threonine dehydratase catabolic TdcB	2	TRUE	942	207	219745	13.6556
BDABKFLJ_00580	564608	565039	group_5543	ywiB	putative beta-barrel protein YwiB	2	TRUE	432	413	956019	59.4098
BDABKFLJ_00581	565039	566706	argS_2		Arginine--tRNA ligase	10		1668	6371	3.81954e+06	237.358
BDABKFLJ_00582	567012	567401	cueR		HTH-type transcriptional regulator CueR	2	TRUE	390	40	102564	6.37364
BDABKFLJ_00583	567394	568896	group_5545	lcfB_1	Long-chain-fatty-acid--CoA ligase	2	TRUE	1503	159	105788	6.57401
BDABKFLJ_00584	568896	570566	group_5546	caiA	Crotonobetainyl-CoA reductase	2	TRUE	1671	444	265709	16.512
BDABKFLJ_00585	571081	572043	group_5547	btuF_1	Vitamin B12-binding protein	1		963	1734	1.80062e+06	111.896
BDABKFLJ_00586	572040	573041	group_5548	hmuU_3	Hemin transport system permease protein HmuU	2	TRUE	1002	1408	1.40519e+06	87.3227
BDABKFLJ_00587	573038	574504	group_5549	btuD_1	Vitamin B12 import ATP-binding protein BtuD	2	TRUE	1467	2711	1.84799e+06	114.84
BDABKFLJ_00588	574510	575073	yvqK		Corrinoid adenosyltransferase	4		564	2512	4.4539e+06	276.779
BDABKFLJ_00589	575429	577654	fadF		putative iron-sulfur-binding oxidoreductase FadF	10		2226	5402	2.42677e+06	150.807
BDABKFLJ_00590	577732	579096	group_2339	mmgA	Acetyl-CoA acetyltransferase	2	TRUE	1365	1159	849084	52.7646
BDABKFLJ_00591	579093	579947	mmgB_1		putative 3-hydroxybutyryl-CoA dehydrogenase	10		855	904	1.05731e+06	65.7044
BDABKFLJ_00592	580017	581150	group_5550	mmgC_2	Acyl-CoA dehydrogenase	2	TRUE	1134	1129	995591	61.869
BDABKFLJ_00593	581266	582402	acdA_2		Acyl-CoA dehydrogenase	10		1137	2440	2.146e+06	133.359
BDABKFLJ_00594	582406	583038	group_1013		hypothetical protein	10		633	3315	5.23697e+06	325.441
BDABKFLJ_00595	583239	586487	icmF_1		Fused isobutyryl-CoA mutase	10		3249	19619	6.03847e+06	375.249
BDABKFLJ_00596	586634	586792	group_5551		hypothetical protein	2	TRUE	159	393	2.4717e+06	153.599
BDABKFLJ_00597	587189	587719	rpoE		DNA-directed RNA polymerase subunit delta	2	TRUE	531	6457	1.21601e+07	755.663
BDABKFLJ_00598	588365	589957	pyrG		CTP synthase	10		1593	3210	2.01507e+06	125.222
BDABKFLJ_00599	590412	590942	group_5553		hypothetical protein	2	TRUE	531	1596	3.00565e+06	186.78
BDABKFLJ_00600	591099	591473	group_2340	spo0F	Sporulation initiation phosphotransferase F	2	TRUE	375	1348	3.59467e+06	223.383
BDABKFLJ_00601	591891	592745	fbaA		putative fructose-bisphosphate aldolase	10		855	13813	1.61556e+07	1003.95
BDABKFLJ_00602	592898	593548	tal		Transaldolase	10		651	1273	1.95545e+06	121.518
BDABKFLJ_00603	593609	594895	murAB		UDP-N-acetylglucosamine 1-carboxyvinyltransferase 2	6		1287	4013	3.1181e+06	193.768
BDABKFLJ_00604	594991	595947	glpX		Fructose-1,6-bisphosphatase class 2	10		957	9066	9.47335e+06	588.702
BDABKFLJ_00605	596273	597556	rho		Transcription termination factor Rho	10		1284	4617	3.59579e+06	223.453
BDABKFLJ_00606	597683	599578	group_5554	rhaS_3	HTH-type transcriptional activator RhaS	2	TRUE	1896	168	88607.6	5.50634
BDABKFLJ_00607	599872	601596	group_5555		Putative multidrug export ATP-binding/permease protein	2	TRUE	1725	145	84058	5.22361
BDABKFLJ_00608	601696	602490	group_5556	yusV_1	putative siderophore transport system ATP-binding protein YusV	2	TRUE	795	42	52830.2	3.28303
BDABKFLJ_00609	602665	603720	feuB_1		Iron-uptake system permease protein FeuB	2	TRUE	1056	19	17992.4	1.1181
BDABKFLJ_00610	603717	604754	feuC_1		Iron-uptake system permease protein FeuC	2	TRUE	1038	71	68400.8	4.25063
BDABKFLJ_00611	604862	605278	yxeB_2		hypothetical protein	2	TRUE	417	60	143885	8.94144
BDABKFLJ_00612	605319	605768	group_5559	yxeB_3	Iron(3+)-hydroxamate-binding protein YxeB	1		450	64	142222	8.83811
BDABKFLJ_00613	605829	606881	ycgT		Ferredoxin--NADP reductase 1	2	TRUE	1053	211	200380	12.4522
BDABKFLJ_00614	607065	607268	rpmE		50S ribosomal protein L31	10		204	12320	6.03922e+07	3752.95
BDABKFLJ_00615	607567	608139	tdk		Thymidine kinase	5		573	163	284468	17.6777
BDABKFLJ_00616	608585	609661	prfA		Peptide chain release factor 1	10		1077	1284	1.1922e+06	74.0869
BDABKFLJ_00617	609651	610508	prmC		Release factor glutamine methyltransferase	2	TRUE	858	107	124709	7.74977
BDABKFLJ_00618	610553	611134	group_5563		hypothetical protein	2	TRUE	582	69	118557	7.36747
BDABKFLJ_00619	611237	612271	group_5564	ywlC	Threonylcarbamoyl-AMP synthase	2	TRUE	1035	128	123671	7.68532
BDABKFLJ_00620	612419	612916	group_5565	mntP	manganese efflux pump MntP	2	TRUE	498	631	1.26707e+06	78.7394
BDABKFLJ_00621	612942	613382	ywle		Protein-arginine-phosphatase	2	TRUE	441	537	1.21769e+06	75.6707
BDABKFLJ_00622	613391	614674	group_5567	mcpA_5	Methyl-accepting chemotaxis protein McpA	2	TRUE	1284	3221	2.50857e+06	155.89
BDABKFLJ_00623	615032	615469	ywlF		Putative sugar phosphate isomerase YwlF	7		438	2894	6.60731e+06	410.598
BDABKFLJ_00624	615582	616124	group_5568		hypothetical protein	2	TRUE	543	4068	7.49171e+06	465.557
BDABKFLJ_00625	616186	617427	glyA		Serine hydroxymethyltransferase	10		1242	18280	1.47182e+07	914.633
BDABKFLJ_00626	617727	619883	group_5569		hypothetical protein	2	TRUE	2157	1481	686602	42.6675
BDABKFLJ_00627	620152	620781	upp		Uracil phosphoribosyltransferase	13		630	10508	1.66794e+07	1036.51
BDABKFLJ_00628	620981	622081	mnaA		UDP-N-acetylglucosamine 2-epimerase	8		1101	14688	1.33406e+07	829.025
BDABKFLJ_00629	622619	622990	group_1310		hypothetical protein	9		372	5091	1.36855e+07	850.457
BDABKFLJ_00630	623025	623738	group_5570	atpB	ATP synthase subunit a	2	TRUE	714	8490	1.18908e+07	738.927
BDABKFLJ_00631	623802	624014	atpE		ATP synthase subunit c	16		213	4144	1.94554e+07	1209.02
BDABKFLJ_00632	624188	624706	atpF		ATP synthase subunit b	7		519	6825	1.31503e+07	817.198
BDABKFLJ_00633	624703	625239	group_5571	atpH	ATP synthase subunit delta	2	TRUE	537	6132	1.1419e+07	709.61
BDABKFLJ_00634	625268	626776	atpA		ATP synthase subunit alpha	13		1509	24967	1.65454e+07	1028.18
BDABKFLJ_00635	626824	627681	atpG		ATP synthase gamma chain	10		858	16348	1.90536e+07	1184.05
BDABKFLJ_00636	627731	629146	atpD		ATP synthase subunit beta	10		1416	30406	2.14732e+07	1334.41
BDABKFLJ_00637	629171	629578	atpC		ATP synthase epsilon chain	10		408	10315	2.52819e+07	1571.09
BDABKFLJ_00638	629636	629875	group_2345		hypothetical protein	6		240	36	150000	9.32145
BDABKFLJ_00639	630278	631591	group_5572	murA1	UDP-N-acetylglucosamine 1-carboxyvinyltransferase 1	2	TRUE	1314	4032	3.06849e+06	190.685
BDABKFLJ_00640	631704	632711	group_5573		hypothetical protein	2	TRUE	1008	220	218254	13.563
BDABKFLJ_00641	632749	633402	group_5574	spoIIQ	Stage II sporulation protein Q	2	TRUE	654	1369	2.09327e+06	130.082
BDABKFLJ_00642	633786	634046	spoIIID		Stage III sporulation protein D	10		261	1689	6.47126e+06	402.144
BDABKFLJ_00643	634215	635210	mbl		Cell shape-determining protein Mbl	6		996	593	595382	36.9988
BDABKFLJ_00644	635232	636065	group_5575	flgG_3	Flagellar basal-body rod protein FlgG	2	TRUE	834	1063	1.27458e+06	79.2062
BDABKFLJ_00645	636090	636929	group_5576	flgG_2	Flagellar basal-body rod protein FlgG	2	TRUE	840	2557	3.04405e+06	189.166
BDABKFLJ_00646	636975	637259	group_5577		hypothetical protein	2	TRUE	285	2362	8.28772e+06	515.024
BDABKFLJ_00647	637319	637762	fabZ_1		3-hydroxyacyl-[acyl-carrier-protein] dehydratase FabZ	6		444	403	907658	56.4046
BDABKFLJ_00648	637916	638299	group_2346		hypothetical protein	6		384	3482	9.06771e+06	563.494
BDABKFLJ_00649	638411	638818	group_5578		hypothetical protein	2	TRUE	408	1531	3.75245e+06	233.188
BDABKFLJ_00650	639040	639465	group_5579		hypothetical protein	2	TRUE	426	219	514085	31.9467
BDABKFLJ_00651	639784	640206	group_5580		Single-stranded DNA-binding protein	2	TRUE	423	345	815603	50.684
BDABKFLJ_00652	640303	640476	group_5581		hypothetical protein	1		174	217	1.24713e+06	77.5002
BDABKFLJ_00653	640468	643239	group_317		hypothetical protein	5		2772	2285	824315	51.2254
BDABKFLJ_00654	643239	644813	group_5582		hypothetical protein	2	TRUE	1575	639	405714	25.2123
BDABKFLJ_00655	645044	645517	group_5583		hypothetical protein	2	TRUE	474	338	713080	44.3129
BDABKFLJ_00656	645686	646534	hag_3		Flagellin	2	TRUE	849	1040	1.22497e+06	76.1233
BDABKFLJ_00657	646830	647777	group_5585		hypothetical protein	1		948	64	67510.5	4.19531
BDABKFLJ_00658	648205	649476	wecC		UDP-N-acetyl-D-mannosamine dehydrogenase	7		1272	7292	5.7327e+06	356.247
BDABKFLJ_00659	649473	650189	tagA		N-acetylglucosaminyldiphosphoundecaprenol N-acetyl-beta-D-mannosaminyltransferase	7		717	4434	6.1841e+06	384.298
BDABKFLJ_00660	650730	654044	group_5586		hypothetical protein	2	TRUE	3315	1210398	3.65128e+08	22690.1
BDABKFLJ_00661	654340	654837	group_5587		hypothetical protein	1		498	258	518072	32.1946
BDABKFLJ_00662	654855	656417	group_5588		hypothetical protein	2	TRUE	1563	1505	962892	59.837
BDABKFLJ_00663	656401	657327	group_5589		hypothetical protein	2	TRUE	927	992	1.07012e+06	66.5004
BDABKFLJ_00664	657350	659179	pglF		UDP-N-acetyl-alpha-D-glucosamine C6 dehydratase	2	TRUE	1830	1768	966120	60.0376
BDABKFLJ_00665	659176	660063	rfbA		Glucose-1-phosphate thymidylyltransferase 1	2	TRUE	888	885	996622	61.933
BDABKFLJ_00666	660066	661100	rfbB		dTDP-glucose 4,6-dehydratase	2	TRUE	1035	1063	1.02705e+06	63.8241
BDABKFLJ_00667	661090	661932	group_5593		hypothetical protein	2	TRUE	843	670	794781	49.39
BDABKFLJ_00668	661943	662914	group_5594		hypothetical protein	2	TRUE	972	727	747942	46.4794
BDABKFLJ_00669	662911	664005	fdtB		dTDP-3-amino-3,6-dideoxy-alpha-D-galactopyranose transaminase	2	TRUE	1095	1110	1.0137e+06	62.9943
BDABKFLJ_00670	664017	665270	wzxE		Lipid III flippase	2	TRUE	1254	1210	964912	59.9625
BDABKFLJ_00671	665322	666389	group_5597		hypothetical protein	2	TRUE	1068	726	679775	42.2433
BDABKFLJ_00672	666513	667694	group_5598		hypothetical protein	2	TRUE	1182	230	194585	12.0921
BDABKFLJ_00673	667724	668848	group_5599	epsD	Putative glycosyltransferase EpsD	2	TRUE	1125	685	608889	37.8382
BDABKFLJ_00674	668889	669485	epsL_1		putative sugar transferase EpsL	2	TRUE	597	476	797320	49.5478
BDABKFLJ_00675	669482	670108	epsM		Putative acetyltransferase EpsM	2	TRUE	627	508	810207	50.3487
BDABKFLJ_00676	670134	671270	epsN		Putative pyridoxal phosphate-dependent aminotransferase EpsN	2	TRUE	1137	2016	1.77309e+06	110.185
BDABKFLJ_00677	671332	672216	gtaB_2		UTP--glucose-1-phosphate uridylyltransferase	2	TRUE	885	213	240678	14.9564
BDABKFLJ_00678	672213	673175	galE_1		UDP-glucose 4-epimerase	2	TRUE	963	531	551402	34.2658
BDABKFLJ_00679	673278	674564	pgi		Glucose-6-phosphate isomerase	2	TRUE	1287	9488	7.37218e+06	458.129
BDABKFLJ_00680	674564	676261	pgcA		Phosphoglucomutase	2	TRUE	1698	13429	7.90872e+06	491.471
BDABKFLJ_00681	676326	676586	group_5607		hypothetical protein	2	TRUE	261	207	793103	49.2858
BDABKFLJ_00682	676762	677766	group_2347	icaC_2	putative poly-beta-1,6-N-acetyl-D-glucosamine export protein	2	TRUE	1005	200	199005	12.3668
BDABKFLJ_00683	677747	678022	group_5608		hypothetical protein	1		276	302	1.0942e+06	67.997
BDABKFLJ_00684	678035	679216	group_5609		hypothetical protein	2	TRUE	1182	1270	1.07445e+06	66.7695
BDABKFLJ_00685	679227	680651	patA		Peptidoglycan O-acetyltransferase	7		1425	634	444912	27.6482
BDABKFLJ_00686	681278	684430	group_5610		hypothetical protein	2	TRUE	3153	5899	1.87092e+06	116.264
BDABKFLJ_00687	684624	686120	group_5611		hypothetical protein	2	TRUE	1497	5577	3.72545e+06	231.511
BDABKFLJ_00688	686331	686468	group_5612		hypothetical protein	1		138	1808	1.31014e+07	814.163
BDABKFLJ_00689	686731	687990	group_5613		hypothetical protein	2	TRUE	1260	5820	4.61905e+06	287.041
BDABKFLJ_00690	687987	688664	group_5614		hypothetical protein	2	TRUE	678	1848	2.72566e+06	169.381
BDABKFLJ_00691	689083	692586	group_5615		hypothetical protein	2	TRUE	3504	11381	3.248e+06	201.841
BDABKFLJ_00692	692662	693321	sap		S-layer protein sap	2	TRUE	660	172	260606	16.1948
BDABKFLJ_00693	693558	694640	group_5617		hypothetical protein	2	TRUE	1083	1108	1.02308e+06	63.5775
BDABKFLJ_00694	694923	695867	group_5618		hypothetical protein	2	TRUE	945	18665	1.97513e+07	1227.41
BDABKFLJ_00695	696185	698074	group_44068		hypothetical protein	2	TRUE	1890	23913	1.26524e+07	786.257
BDABKFLJ_00696	698207	700135	group_5619		hypothetical protein	2	TRUE	1929	1931	1.00104e+06	62.2074
BDABKFLJ_00697	700417	701697	group_5620		hypothetical protein	2	TRUE	1281	3850	3.00546e+06	186.769
BDABKFLJ_00698	702375	704270	group_5621		hypothetical protein	2	TRUE	1896	13307	7.01846e+06	436.148
BDABKFLJ_00699	704507	706771	group_5622		hypothetical protein	2	TRUE	2265	7316	3.23002e+06	200.723
BDABKFLJ_00700	706990	708135	group_5623		hypothetical protein	2	TRUE	1146	5080	4.43281e+06	275.468
BDABKFLJ_00701	708132	709232	mshA_1		D-inositol-3-phosphate glycosyltransferase	2	TRUE	1101	9778	8.88102e+06	551.893
BDABKFLJ_00702	709229	710755	group_5625	murJ_2	lipid II flippase MurJ	2	TRUE	1527	34798	2.27885e+07	1416.14
BDABKFLJ_00703	711093	711728	group_5626		hypothetical protein	2	TRUE	636	2714	4.2673e+06	265.182
BDABKFLJ_00704	711793	713178	group_5627		hypothetical protein	2	TRUE	1386	5586	4.0303e+06	250.455
BDABKFLJ_00705	713284	714591	group_5628	brnQ_1	Branched-chain amino acid transport system 2 carrier protein	2	TRUE	1308	986	753823	46.8448
BDABKFLJ_00706	714843	715736	lytE		putative peptidoglycan endopeptidase LytE	2	TRUE	894	3168	3.54362e+06	220.211
BDABKFLJ_00707	715918	716817	group_5630		hypothetical protein	2	TRUE	900	3388	3.76444e+06	233.934
BDABKFLJ_00708	716823	719183	secA_2		Protein translocase subunit SecA	7		2361	5894	2.4964e+06	155.134
BDABKFLJ_00709	719409	720485	group_5631	tagO	putative undecaprenyl-phosphate N-acetylglucosaminyl 1-phosphate transferase	2	TRUE	1077	5816	5.40019e+06	335.584
BDABKFLJ_00710	720818	721870	group_5632	tagT	Polyisoprenyl-teichoic acid--peptidoglycan teichoic acid transferase TagT	2	TRUE	1053	6578	6.24691e+06	388.202
BDABKFLJ_00711	722198	722833	group_5633		hypothetical protein	2	TRUE	636	598	940252	58.43
BDABKFLJ_00712	722993	724141	degS		Signal transduction histidine-protein kinase/phosphatase DegS	10		1149	8727	7.5953e+06	471.995
BDABKFLJ_00713	724179	724853	degU		Transcriptional regulatory protein DegU	10		675	6352	9.41037e+06	584.788
BDABKFLJ_00714	725117	725662	group_2348		hypothetical protein	2	TRUE	546	384	703297	43.705
BDABKFLJ_00715	725898	726740	degV_1		Protein DegV	2	TRUE	843	2541	3.01423e+06	187.314
BDABKFLJ_00716	727010	728377	group_5635	comFA	ComF operon protein 1	2	TRUE	1368	26	19005.8	1.18108
BDABKFLJ_00717	728374	728964	group_5636		hypothetical protein	2	TRUE	591	173	292724	18.1908
BDABKFLJ_00718	729345	729758	group_5637		hypothetical protein	2	TRUE	414	1554	3.75362e+06	233.261
BDABKFLJ_00719	730171	730431	group_5638		hypothetical protein	2	TRUE	261	420	1.6092e+06	100
BDABKFLJ_00720	730459	730959	group_5639	yvyG	putative protein YvyG	2	TRUE	501	1354	2.70259e+06	167.947
BDABKFLJ_00721	731025	732614	group_2349		hypothetical protein	2	TRUE	1590	7042	4.42893e+06	275.227
BDABKFLJ_00722	732689	733612	group_5640		hypothetical protein	1		924	7772	8.41126e+06	522.7
BDABKFLJ_00723	733752	734315	group_5641	yviE	putative protein YviE	1		564	236	418440	26.0031
BDABKFLJ_00724	734333	734776	group_5642	fliW	Flagellar assembly factor FliW	1		444	158	355856	22.1139
BDABKFLJ_00725	734776	734994	group_5643	csrA	Translational regulator CsrA	1		219	158	721461	44.8337
BDABKFLJ_00726	735151	735795	group_5644		IS1182 family transposase IS662	1		645	601	931783	57.9038
BDABKFLJ_00727	735864	736220	group_5645		hypothetical protein	1		357	249	697479	43.3434
BDABKFLJ_00728	736330	737157	group_5646	hag_2	Flagellin	1		828	60715	7.33273e+07	4556.78
BDABKFLJ_00729	737330	737743	group_5647		IS200/IS605 family transposase ISCth10	1		414	24	57971	3.60249
BDABKFLJ_00730	738619	738966	group_5648		hypothetical protein	1		348	1128	3.24138e+06	201.429
BDABKFLJ_00731	739274	739429	group_5649		hypothetical protein	1		156	543	3.48077e+06	216.305
BDABKFLJ_00732	739739	740713	group_5650	pseB	UDP-N-acetylglucosamine 4,6-dehydratase (inverting)	1		975	533	546667	33.9715
BDABKFLJ_00733	740710	741693	group_5651	galE_2	UDP-glucose 4-epimerase	1		984	277	281504	17.4935
BDABKFLJ_00734	741690	742631	group_5652	galE1	UDP-glucose 4-epimerase	1		942	223	236730	14.7111
BDABKFLJ_00735	742635	743516	group_5653	gtaB_2	UTP--glucose-1-phosphate uridylyltransferase	1		882	154	174603	10.8504
BDABKFLJ_00736	743513	744760	ywqF		UDP-glucose 6-dehydrogenase YwqF	1		1248	197	157853	9.80943
BDABKFLJ_00737	744782	747568	group_5655		hypothetical protein	1		2787	491	176175	10.948
BDABKFLJ_00738	747582	748481	group_5656		hypothetical protein	2	TRUE	900	57	63333.3	3.93572
BDABKFLJ_00739	749864	750748	group_5657		hypothetical protein	2	TRUE	885	714	806780	50.1357
BDABKFLJ_00740	750771	752012	group_5658		hypothetical protein	2	TRUE	1242	613	493559	30.6712
BDABKFLJ_00741	752069	753097	group_5659		hypothetical protein	2	TRUE	1029	209	203110	12.6218
BDABKFLJ_00742	753513	754841	group_5660		hypothetical protein	2	TRUE	1329	422	317532	19.7324
BDABKFLJ_00743	754851	756110	group_5661		hypothetical protein	2	TRUE	1260	442	350794	21.7994
BDABKFLJ_00744	756144	757154	gmd		GDP-mannose 4,6-dehydratase	2	TRUE	1011	1291	1.27695e+06	79.3537
BDABKFLJ_00745	757419	758363	fcl		GDP-L-fucose synthase	2	TRUE	945	810	857143	53.2654
BDABKFLJ_00746	758360	759457	group_5664		hypothetical protein	1		1098	154	140255	8.71586
BDABKFLJ_00747	759617	760747	group_5665		hypothetical protein	1		1131	132	116711	7.25276
BDABKFLJ_00748	760957	762114	group_5666		hypothetical protein	1		1158	351	303109	18.8361
BDABKFLJ_00749	762127	763116	group_5667		hypothetical protein	1		990	261	263636	16.3831
BDABKFLJ_00750	763147	764244	group_5668		hypothetical protein	1		1098	187	170310	10.5835
BDABKFLJ_00751	764256	765419	group_5669	arnC	Undecaprenyl-phosphate 4-deoxy-4-formamido-L-arabinose transferase	1		1164	348	298969	18.5788
BDABKFLJ_00752	765438	766793	group_5670	rfbM	Mannose-1-phosphate guanylyltransferase RfbM	1		1356	978	721239	44.8199
BDABKFLJ_00753	766940	767476	group_5671		hypothetical protein	1		537	387	720670	44.7846
BDABKFLJ_00754	767501	767725	group_5672		hypothetical protein	2	TRUE	225	36	160000	9.94288
BDABKFLJ_00755	767727	768974	group_5673	menE_1	2-succinylbenzoate--CoA ligase	1		1248	301	241186	14.988
BDABKFLJ_00756	768971	769696	group_5674	fabG_1	3-oxoacyl-[acyl-carrier-protein] reductase FabG	1		726	100	137741	8.55964
BDABKFLJ_00757	769773	771791	group_5675		hypothetical protein	1		2019	233	115404	7.17153
BDABKFLJ_00758	771821	772477	group_5676	COQ3_1	Ubiquinone biosynthesis O-methyltransferase, mitochondrial	1		657	205	312024	19.3901
BDABKFLJ_00759	773103	773825	group_5677	kdsB	8-amino-3,8-dideoxy-manno-octulosonate cytidylyltransferase	1		723	211	291840	18.1358
BDABKFLJ_00760	773825	774793	group_5678	pseG	UDP-2,4-diacetamido-2,4,6-trideoxy-beta-L-altropyranose hydrolase	1		969	168	173375	10.774
BDABKFLJ_00761	774790	775836	group_5679	pseI	Pseudaminic acid synthase	1		1047	405	386819	24.0381
BDABKFLJ_00762	776001	777134	pseC		UDP-4-amino-4,6-dideoxy-N-acetyl-beta-L-altrosamine transaminase	1		1134	1139	1.00441e+06	62.417
BDABKFLJ_00763	777409	777798	group_5681		hypothetical protein	1		390	1245	3.19231e+06	198.38
BDABKFLJ_00764	777822	780107	group_5682		hypothetical protein	1		2286	11412	4.99213e+06	310.226
BDABKFLJ_00765	780150	780554	group_5683	fliS	Flagellar secretion chaperone FliS	1		405	3525	8.7037e+06	540.874
BDABKFLJ_00766	780551	780913	group_5684		hypothetical protein	1		363	3676	1.01267e+07	629.305
BDABKFLJ_00767	781328	781657	group_5685		hypothetical protein	2	TRUE	330	2670	8.09091e+06	502.793
BDABKFLJ_00768	781748	782299	hpf		Ribosome hibernation promotion factor	10		552	42178	7.64094e+07	4748.31
BDABKFLJ_00769	782384	783592	group_5686		hypothetical protein	1		1209	433	358147	22.2563
BDABKFLJ_00770	783722	786232	secA_1		Protein translocase subunit SecA	9		2511	7661	3.05098e+06	189.597
BDABKFLJ_00771	786639	787196	comK		Competence transcription factor	2	TRUE	558	612	1.09677e+06	68.1568
BDABKFLJ_00772	787489	788475	prfB		Peptide chain release factor 2	10		987	1443	1.46201e+06	90.8534
BDABKFLJ_00773	788806	789315	group_5688		hypothetical protein	2	TRUE	510	68	133333	8.28573
BDABKFLJ_00774	789545	789787	group_5689		hypothetical protein	2	TRUE	243	10273	4.22757e+07	2627.14
BDABKFLJ_00775	790133	792112	uvrB		UvrABC system protein B	10		1980	2223	1.12273e+06	69.7696
BDABKFLJ_00776	792121	794985	uvrA_1		UvrABC system protein A	10		2865	1644	573822	35.659
BDABKFLJ_00777	795247	796434	group_5690		hypothetical protein	2	TRUE	1188	22813	1.92029e+07	1193.32
BDABKFLJ_00778	797351	798037	ftsE		Cell division ATP-binding protein FtsE	10		687	4607	6.70597e+06	416.729
BDABKFLJ_00779	798027	798911	group_5691	ftsX	Cell division protein FtsX	2	TRUE	885	7497	8.47119e+06	526.425
BDABKFLJ_00780	799021	800325	group_5692		hypothetical protein	2	TRUE	1305	19967	1.53004e+07	950.811
BDABKFLJ_00781	800893	801513	group_5693		hypothetical protein	2	TRUE	621	419	674718	41.929
BDABKFLJ_00782	801510	802097	resA_2		Thiol-disulfide oxidoreductase ResA	2	TRUE	588	1594	2.71088e+06	168.462
BDABKFLJ_00783	802325	803767	group_5695	ctpB	Carboxy-terminal processing protease CtpB	2	TRUE	1443	520	360360	22.3939
BDABKFLJ_00784	803891	805072	group_5696	minJ	Cell division topological determinant MinJ	2	TRUE	1182	3156	2.67005e+06	165.925
BDABKFLJ_00785	805069	805296	csbA		Protein CsbA	2	TRUE	228	912	4000000	248.572
BDABKFLJ_00786	805681	806007	group_5698		hypothetical protein	2	TRUE	327	143	437309	27.1757
BDABKFLJ_00787	806004	806735	ygaZ		Inner membrane protein YgaZ	2	TRUE	732	261	356557	22.1575
BDABKFLJ_00788	806867	807418	sutR_1		HTH-type transcriptional regulator SutR	2	TRUE	552	59	106884	6.64209
BDABKFLJ_00789	807430	808053	group_5701		hypothetical protein	2	TRUE	624	202	323718	20.1168
BDABKFLJ_00790	808223	811732	group_5702	addB	ATP-dependent helicase/deoxyribonuclease subunit B	2	TRUE	3510	2430	692308	43.0221
BDABKFLJ_00791	811734	815447	addA		ATP-dependent helicase/nuclease subunit A	2	TRUE	3714	4996	1.34518e+06	83.5935
BDABKFLJ_00792	815553	816722	group_5704		hypothetical protein	2	TRUE	1170	440	376068	23.37
BDABKFLJ_00793	816831	817733	yisK		putative protein	10		903	12147	1.34518e+07	835.937
BDABKFLJ_00794	817869	818237	group_5705		hypothetical protein	2	TRUE	369	2471	6.69648e+06	416.139
BDABKFLJ_00795	818538	820007	group_5706		Beta/alpha-amylase	2	TRUE	1470	3798	2.58367e+06	160.557
BDABKFLJ_00796	820061	820918	group_5707		DegV domain-containing protein	2	TRUE	858	3075	3.58392e+06	222.715
BDABKFLJ_00797	821000	821809	group_5708	yitU	5-amino-6-(5-phospho-D-ribitylamino)uracil phosphatase YitU	2	TRUE	810	544	671605	41.7355
BDABKFLJ_00798	821934	822698	group_5709		hypothetical protein	2	TRUE	765	1248	1.63137e+06	101.378
BDABKFLJ_00799	822752	823060	sufT		Fe-S protein maturation auxiliary factor SufT	10		309	7599	2.45922e+07	1528.23
BDABKFLJ_00800	823164	823859	group_5710	fnr	Anaerobic regulatory protein	2	TRUE	696	12455	1.78951e+07	1112.06
BDABKFLJ_00801	824119	826245	clpB		Chaperone protein ClpB	9		2127	1743	819464	50.9239
BDABKFLJ_00802	826305	826499	group_5711		hypothetical protein	2	TRUE	195	11805	6.05385e+07	3762.04
BDABKFLJ_00803	827302	828240	fabHA		3-oxoacyl-[acyl-carrier-protein] synthase 3 protein 1	10		939	558	594249	36.9284
BDABKFLJ_00804	828271	829512	fabF		3-oxoacyl-[acyl-carrier-protein] synthase 2	9		1242	2114	1.70209e+06	105.773
BDABKFLJ_00805	829881	830093	group_5712		hypothetical protein	2	TRUE	213	634	2.97653e+06	184.97
BDABKFLJ_00806	830090	830410	group_5713		hypothetical protein	2	TRUE	321	413	1.2866e+06	79.9534
BDABKFLJ_00807	830422	831411	trpS		Tryptophan--tRNA ligase	10		990	2036	2.05657e+06	127.801
BDABKFLJ_00808	832281	832679	spxA_2		Regulatory protein Spx	16		399	7549	1.89198e+07	1175.73
BDABKFLJ_00809	833111	833779	mecA		Adapter protein MecA 1	10		669	14706	2.19821e+07	1366.03
BDABKFLJ_00810	833953	835071	group_5714		hypothetical protein	2	TRUE	1119	273	243968	15.1609
BDABKFLJ_00811	835276	837093	group_5715	pepF1_1	Oligoendopeptidase F, plasmid	2	TRUE	1818	34401	1.89224e+07	1175.9
BDABKFLJ_00812	838127	838936	group_5716		hypothetical protein	2	TRUE	810	5940	7.33333e+06	455.715
BDABKFLJ_00813	838929	839336	yjbI		Group 2 truncated hemoglobin YjbI	10		408	3564	8.73529e+06	542.837
BDABKFLJ_00814	839599	840390	group_5717	mltF_2	Membrane-bound lytic murein transglycosylase F	2	TRUE	792	2415	3.04924e+06	189.489
BDABKFLJ_00815	840429	841019	group_5718	yjbK	Putative triphosphatase YjbK	2	TRUE	591	453	766497	47.6324
BDABKFLJ_00816	841227	841610	group_5719		hypothetical protein	2	TRUE	384	161	419271	26.0547
BDABKFLJ_00817	841673	842344	yjbM		GTP pyrophosphokinase YjbM	10		672	257	382440	23.766
BDABKFLJ_00818	842341	843135	nadK		NAD kinase	10		795	210	264151	16.4151
BDABKFLJ_00819	843110	844039	group_5720		hypothetical protein	2	TRUE	930	969	1.04194e+06	64.749
BDABKFLJ_00820	844328	845704	mgtE		Magnesium transporter MgtE	6		1377	3632	2.63762e+06	163.909
BDABKFLJ_00821	845758	846180	group_5721		hypothetical protein	2	TRUE	423	2124	5.02128e+06	312.037
BDABKFLJ_00822	846246	846770	cotZ		Spore coat protein Z	6		525	4297	8.18476e+06	508.626
BDABKFLJ_00823	846921	847310	group_5722		hypothetical protein	2	TRUE	390	57	146154	9.08244
BDABKFLJ_00824	847311	847766	group_1020		hypothetical protein	9		456	64	140351	8.72182
BDABKFLJ_00825	847760	848755	group_5723	spoVAD	Stage V sporulation protein AD	2	TRUE	996	158	158635	9.85802
BDABKFLJ_00826	848765	849130	group_1021		hypothetical protein	9		366	131	357923	22.2424
BDABKFLJ_00827	849195	849368	group_5724		hypothetical protein	2	TRUE	174	196	1.12644e+06	70.0001
BDABKFLJ_00828	849563	849811	group_5725		hypothetical protein	2	TRUE	249	406	1.63052e+06	101.326
BDABKFLJ_00829	850160	850588	group_2352		Acetyltransferase	2	TRUE	429	10466	2.43963e+07	1516.06
BDABKFLJ_00830	850592	851107	yjcG		Putative phosphoesterase YjcG	10		516	11409	2.21105e+07	1374.01
BDABKFLJ_00831	851191	851910	group_5726		hypothetical protein	2	TRUE	720	2864	3.97778e+06	247.191
BDABKFLJ_00832	852026	852607	ypjQ		putative protein YpjQ	10		582	291	500000	31.0715
BDABKFLJ_00833	852722	854521	group_5727		hypothetical protein	2	TRUE	1800	3167	1.75944e+06	109.337
BDABKFLJ_00834	854541	856037	group_5728		hypothetical protein	2	TRUE	1497	988	659987	41.0135
BDABKFLJ_00835	856051	857481	group_5729		hypothetical protein	2	TRUE	1431	449	313767	19.4984
BDABKFLJ_00836	857604	859343	group_5730	gsiA	Glutathione import ATP-binding protein GsiA	2	TRUE	1740	531	305172	18.9643
BDABKFLJ_00837	860359	861171	group_5731		hypothetical protein	1		813	392	482165	29.9632
BDABKFLJ_00838	861802	862902	group_2353		hypothetical protein	2	TRUE	1101	401	364214	22.6334
BDABKFLJ_00839	863198	863890	group_5732	sfp	4'-phosphopantetheinyl transferase Sfp	2	TRUE	693	269	388167	24.1219
BDABKFLJ_00840	864220	865233	group_2354		hypothetical protein	2	TRUE	1014	431	425049	26.4138		biosynthetic-additional (smcogs) SMCOG1010:NAD-dependent epimerase/dehydratase
BDABKFLJ_00841	865412	870958	aziB		5-methyl-1-naphthoate synthase	2	TRUE	5547	1759	317108	19.7061	TRUE	biosynthetic (rule-based-clusters) T1PKS: hyb_KS biosynthetic (rule-based-clusters) T1PKS: PKS_AT biosynthetic-additional (rule-based-clusters) PP-binding ...
BDABKFLJ_00842	870951	877514	tycC_1		Tyrocidine synthase 3	2	TRUE	6564	3959	603138	37.4808	TRUE	biosynthetic (rule-based-clusters) NRPS: AMP-binding biosynthetic (rule-based-clusters) NRPS: Condensation biosynthetic-additional (rule-based-clusters) PP-binding
BDABKFLJ_00843	877492	878259	lgrE		Linear gramicidin dehydrogenase LgrE	2	TRUE	768	467	608073	37.7875		thioesterase
BDABKFLJ_00844	878391	878660	group_5736		hypothetical protein	2	TRUE	270	174	644444	40.0477
BDABKFLJ_00845	878988	879434	group_5737		putative HTH-type transcriptional regulator	2	TRUE	447	512	1.14541e+06	71.1794
BDABKFLJ_00846	879587	879862	group_5738		hypothetical protein	2	TRUE	276	284	1.02899e+06	63.9442
BDABKFLJ_00847	879867	880787	btuD_4		Vitamin B12 import ATP-binding protein BtuD	2	TRUE	921	1163	1.26276e+06	78.4715
BDABKFLJ_00848	880784	881656	group_5740		hypothetical protein	2	TRUE	873	1484	1.69989e+06	105.636
BDABKFLJ_00849	882597	884090	group_5741		hypothetical protein	2	TRUE	1494	44	29451.1	1.83018
BDABKFLJ_00850	884259	885275	group_5742		hypothetical protein	2	TRUE	1017	65	63913.5	3.97177
BDABKFLJ_00851	885512	885658	group_2355		hypothetical protein	2	TRUE	147	12	81632.7	5.0729
BDABKFLJ_00852	885892	886464	group_5743	ytaF	putative sporulation protein YtaF	1		573	61	106457	6.61557
BDABKFLJ_00853	886883	887476	group_5744	hbp1	Hemin/hemoglobin-binding protein 1	1		594	789	1.32828e+06	82.5435
BDABKFLJ_00854	887476	889017	group_5745		hypothetical protein	2	TRUE	1542	7042	4.5668e+06	283.794
BDABKFLJ_00855	889105	890394	group_5746		hypothetical protein	2	TRUE	1290	203	157364	9.77909
BDABKFLJ_00856	890406	891323	group_5747	isdE_2	High-affinity heme uptake system protein IsdE	2	TRUE	918	477	519608	32.29
BDABKFLJ_00857	891431	892396	group_5748	isdF	putative heme-iron transport system permease protein IsdF	2	TRUE	966	313	324017	20.1354
BDABKFLJ_00858	892403	893173	group_5749	fepC_2	Ferric enterobactin transport ATP-binding protein FepC	2	TRUE	771	369	478599	29.7416
BDABKFLJ_00859	893186	893962	group_5750	srtB	Sortase B	2	TRUE	777	606	779923	48.4667
BDABKFLJ_00860	894367	894894	group_5751		hypothetical protein	2	TRUE	528	1740	3.29545e+06	204.789
BDABKFLJ_00861	895058	895996	group_5752	wbgU	UDP-N-acetylglucosamine 4-epimerase	2	TRUE	939	595	633653	39.3771
BDABKFLJ_00862	896141	896359	group_337		IS3 family transposase ISBth167	3		219	70	319635	19.8631
BDABKFLJ_00863	896457	896906	group_5753		hypothetical protein	2	TRUE	450	85	188889	11.7381
BDABKFLJ_00864	897183	898460	group_5754		hypothetical protein	2	TRUE	1278	282	220657	13.7123
BDABKFLJ_00865	898457	899032	group_1023		hypothetical protein	6		576	80	138889	8.63097
BDABKFLJ_00866	899225	899995	nrtD_1		Nitrate import ATP-binding protein NrtD	2	TRUE	771	24	31128.4	1.93441
BDABKFLJ_00867	900011	900964	group_5756		hypothetical protein	2	TRUE	954	108	113208	7.03505
BDABKFLJ_00868	900977	901741	group_5757	ssuC_2	Putative aliphatic sulfonates transport permease protein SsuC	2	TRUE	765	163	213072	13.2409
BDABKFLJ_00869	901883	902323	group_1667		hypothetical protein	7		441	432	979592	60.8748
BDABKFLJ_00870	902450	902968	group_5758		hypothetical protein	2	TRUE	519	262	504817	31.3708
BDABKFLJ_00871	903101	904159	group_5759		hypothetical protein	2	TRUE	1059	790	745987	46.3578
BDABKFLJ_00872	904665	906731	group_5760	katE_1	Catalase HPII	2	TRUE	2067	2008	971456	60.3692
BDABKFLJ_00873	906929	908188	group_2356		hypothetical protein	2	TRUE	1260	279	221429	13.7602
BDABKFLJ_00874	908440	909777	pdhD_1		Dihydrolipoyl dehydrogenase	2	TRUE	1338	376	281016	17.4632
BDABKFLJ_00875	910109	910489	group_5762	msuD	Methanesulfonate monooxygenase	1		381	191	501312	31.153
BDABKFLJ_00876	910598	910762	group_5763		hypothetical protein	1		165	35	212121	13.1818
BDABKFLJ_00877	910728	910964	sfnG		FMNH(2)-dependent dimethylsulfone monooxygenase	2	TRUE	237	94	396624	24.6474
BDABKFLJ_00878	911122	911397	group_2358		hypothetical protein	2	TRUE	276	253	916667	56.9644
BDABKFLJ_00879	911570	912103	group_5764		hypothetical protein	2	TRUE	534	733	1.37266e+06	85.3011
BDABKFLJ_00880	912210	912374	group_5765		hypothetical protein	2	TRUE	165	323	1.95758e+06	121.65
BDABKFLJ_00881	912598	913986	group_5766	aldH1	4,4'-diaponeurosporen-aldehyde dehydrogenase	2	TRUE	1389	2698	1.9424e+06	120.707
BDABKFLJ_00882	914587	916053	murE_2		UDP-N-acetylmuramoyl-L-alanyl-D-glutamate--L-lysine ligase	10		1467	2820	1.92229e+06	119.457
BDABKFLJ_00883	916241	917818	prfC		Peptide chain release factor 3	10		1578	2024	1.28264e+06	79.7068
BDABKFLJ_00884	918139	921192	mdtC		Multidrug resistance protein MdtC	2	TRUE	3054	7455	2.44106e+06	151.695
BDABKFLJ_00885	921212	922114	group_2359		hypothetical protein	2	TRUE	903	3300	3.65449e+06	227.101
BDABKFLJ_00886	922841	923605	group_5768		hypothetical protein	2	TRUE	765	570	745098	46.3026
BDABKFLJ_00887	923767	925182	group_2360	ktrB_1	Ktr system potassium uptake protein B	2	TRUE	1416	238	168079	10.4449
BDABKFLJ_00888	925831	927570	group_1024		hypothetical protein	6		1740	4501	2.58678e+06	160.75
BDABKFLJ_00889	927770	929248	group_5769	sasA_4	Adaptive-response sensory-kinase SasA	2	TRUE	1479	10635	7.19067e+06	446.85
BDABKFLJ_00890	929367	929813	group_5770	mhqR_1	HTH-type transcriptional regulator MhqR	2	TRUE	447	5256	1.17584e+07	730.701
BDABKFLJ_00891	930041	930718	group_5771		hypothetical protein	2	TRUE	678	21914	3.23215e+07	2008.56
BDABKFLJ_00892	930781	931398	group_5772		hypothetical protein	2	TRUE	618	8273	1.33867e+07	831.891
BDABKFLJ_00893	931479	931667	group_1025		hypothetical protein	10		189	3687	1.95079e+07	1212.28
BDABKFLJ_00894	931793	931981	group_5773		hypothetical protein	2	TRUE	189	427	2.25926e+06	140.397
BDABKFLJ_00895	932075	932269	group_1026		hypothetical protein	10		195	12104	6.20718e+07	3857.33
BDABKFLJ_00896	932569	933435	group_5774	garR_1	2-hydroxy-3-oxopropionate reductase	2	TRUE	867	1951	2.25029e+06	139.84
BDABKFLJ_00897	933610	934002	group_5775	catD	Putative oxidoreductase CatD	2	TRUE	393	85	216285	13.4406
BDABKFLJ_00898	934160	934477	yodB_1		HTH-type transcriptional regulator YodB	2	TRUE	318	224	704403	43.7737
BDABKFLJ_00899	934853	936175	group_5777		hypothetical protein	2	TRUE	1323	1814	1.37113e+06	85.2059
BDABKFLJ_00900	936244	937146	cheV		Chemotaxis protein CheV	10		903	6097	6.75194e+06	419.586
BDABKFLJ_00901	937318	938871	group_5778	gppA	Guanosine-5'-triphosphate,3'-diphosphate pyrophosphatase	2	TRUE	1554	1560	1.00386e+06	62.3829
BDABKFLJ_00902	938861	941017	ppk		Polyphosphate kinase	8		2157	1701	788595	49.0057
BDABKFLJ_00903	941070	943076	pdeR		Cyclic di-GMP phosphodiesterase PdeR	2	TRUE	2007	3982	1.98406e+06	123.295
BDABKFLJ_00904	943136	943762	fadR_1		Fatty acid metabolism regulator protein	2	TRUE	627	89	141946	8.82093
BDABKFLJ_00905	943997	944278	group_2361	garR_1	2-hydroxy-3-oxopropionate reductase	2	TRUE	282	27	95744.7	5.94986
BDABKFLJ_00906	944646	944828	group_2362		hypothetical protein	2	TRUE	183	16	87431.7	5.43327
BDABKFLJ_00907	944878	946398	group_5781	bauC_2	Putative 3-oxopropanoate dehydrogenase	2	TRUE	1521	192	126233	7.84448
BDABKFLJ_00908	946744	947505	bdhA_1		D-beta-hydroxybutyrate dehydrogenase	2	TRUE	762	63	82677.2	5.13781
BDABKFLJ_00909	947522	948706	group_5783	adhB	Alcohol dehydrogenase 2	2	TRUE	1185	197	166245	10.3309
BDABKFLJ_00910	949031	949396	group_5784		hypothetical protein	1		366	80	218579	13.5832
BDABKFLJ_00911	949461	950228	group_5785	fadH	putative 2,4-dienoyl-CoA reductase	2	TRUE	768	1053	1.37109e+06	85.2039
BDABKFLJ_00912	950299	950538	group_5786		hypothetical protein	2	TRUE	240	228	950000	59.0358
BDABKFLJ_00913	950736	951179	group_5787	ykuL	CBS domain-containing protein YkuL	2	TRUE	444	3967	8.93468e+06	555.228
BDABKFLJ_00914	951246	952133	cysB		HTH-type transcriptional regulator CysB	6		888	1658	1.86712e+06	116.028
BDABKFLJ_00915	952335	954728	group_5788		hypothetical protein	2	TRUE	2394	3239	1.35297e+06	84.0773
BDABKFLJ_00916	954725	955660	group_5789	lnrL_1	Linearmycin resistance ATP-binding protein LnrL	2	TRUE	936	610	651709	40.4992
BDABKFLJ_00917	955657	956502	group_5790		hypothetical protein	2	TRUE	846	445	526005	32.6875
BDABKFLJ_00918	956515	957930	group_43783		hypothetical protein	2	TRUE	1416	677	478107	29.711
BDABKFLJ_00919	957942	958937	group_1028		hypothetical protein	6		996	481	482932	30.0108
BDABKFLJ_00920	958934	959809	group_5791		hypothetical protein	2	TRUE	876	449	512557	31.8518
BDABKFLJ_00921	959821	961566	group_5792		hypothetical protein	2	TRUE	1746	1484	849943	52.818
BDABKFLJ_00922	961550	964147	group_5793		hypothetical protein	2	TRUE	2598	4265	1.64165e+06	102.017
BDABKFLJ_00923	964244	964732	group_5794		hypothetical protein	2	TRUE	489	29	59304.7	3.68537
BDABKFLJ_00924	965270	966466	tetA_1		Tetracycline resistance protein, class B	8		1197	1227	1.02506e+06	63.7004
BDABKFLJ_00925	966841	968019	group_2364		hypothetical protein	3		1179	27513	2.33359e+07	1450.16
BDABKFLJ_00926	968033	968386	iscU		Iron-sulfur cluster assembly scaffold protein IscU	2	TRUE	354	5256	1.48475e+07	922.665
BDABKFLJ_00927	968397	969566	group_5796	iscS_1	Cysteine desulfurase IscS	2	TRUE	1170	14829	1.26744e+07	787.622
BDABKFLJ_00928	969581	970537	group_5797		hypothetical protein	2	TRUE	957	16819	1.75747e+07	1092.15
BDABKFLJ_00929	970549	971424	group_5798		hypothetical protein	2	TRUE	876	14658	1.67329e+07	1039.83
BDABKFLJ_00930	971421	972581	group_5799	acdA_3	Acyl-CoA dehydrogenase	2	TRUE	1161	18778	1.6174e+07	1005.1
BDABKFLJ_00931	972623	974344	mdtD_1		Putative multidrug resistance protein MdtD	2	TRUE	1722	43807	2.54396e+07	1580.89
BDABKFLJ_00932	974609	975277	group_5801		hypothetical protein	2	TRUE	669	842	1.25859e+06	78.2128
BDABKFLJ_00933	975356	976297	group_5802		hypothetical protein	2	TRUE	942	298	316348	19.6588
BDABKFLJ_00934	976346	976978	comA_1		Transcriptional regulatory protein ComA	2	TRUE	633	162	255924	15.9039
BDABKFLJ_00935	976984	979287	comP_1		Sensor histidine kinase ComP	2	TRUE	2304	754	327257	20.3367
BDABKFLJ_00936	979404	979580	group_5804		hypothetical protein	2	TRUE	177	11283	6.37458e+07	3961.35
BDABKFLJ_00937	979902	980012	group_5805		hypothetical protein	1		111	269	2.42342e+06	150.599
BDABKFLJ_00938	980254	981327	potD		Spermidine/putrescine-binding periplasmic protein	9		1074	966	899441	55.894
BDABKFLJ_00939	981324	982121	ydcV		Inner membrane ABC transporter permease protein YdcV	10		798	361	452381	28.1123
BDABKFLJ_00940	982118	982927	potB		Spermidine/putrescine transport system permease protein PotB	10		810	305	376543	23.3995
BDABKFLJ_00941	982917	984023	potA_2		Spermidine/putrescine import ATP-binding protein PotA	10		1107	940	849142	52.7682
BDABKFLJ_00942	984046	984588	group_1030		hypothetical protein	9		543	552	1.01657e+06	63.173
BDABKFLJ_00943	984992	985534	ahpC		Alkyl hydroperoxide reductase C	10		543	4792	8.82505e+06	548.415
BDABKFLJ_00944	985753	986205	ykuV		Thiol-disulfide oxidoreductase YkuV	10		453	2155	4.75717e+06	295.625
BDABKFLJ_00945	986476	987141	ktrA_1		Ktr system potassium uptake protein A	10		666	464	696697	43.2948
BDABKFLJ_00946	987279	989807	group_5806	mprF	Phosphatidylglycerol lysyltransferase	2	TRUE	2529	5238	2.07117e+06	128.709
BDABKFLJ_00947	990208	990708	aaaT_1		L-amino acid N-acetyltransferase AaaT	2	TRUE	501	906	1.80838e+06	112.378
BDABKFLJ_00948	990730	991719	group_5808	mccF_2	Microcin C7 self-immunity protein MccF	2	TRUE	990	2968	2.99798e+06	186.303
BDABKFLJ_00949	991911	992111	group_2365		hypothetical protein	2	TRUE	201	566	2.81592e+06	174.99
BDABKFLJ_00950	992200	993450	group_5809	entS_1	Enterobactin exporter EntS	2	TRUE	1251	849	678657	42.1738
BDABKFLJ_00951	994176	997265	swrC		Swarming motility protein SwrC	8		3090	4676	1.51327e+06	94.039
BDABKFLJ_00952	997365	998201	group_496		hypothetical protein	10		837	903	1.07885e+06	67.0431
BDABKFLJ_00953	998302	998478	group_5810		hypothetical protein	1		177	6	33898.3	2.10654
BDABKFLJ_00954	998496	1000163	rnjA_1		Ribonuclease J1	10		1668	45568	2.73189e+07	1697.68
BDABKFLJ_00955	1000169	1000378	group_1318		hypothetical protein	8		210	4977	23700000	1472.79
BDABKFLJ_00956	1000817	1001587	group_5811		Putative bifunctional phosphatase/peptidyl-prolyl cis-trans isomerase	2	TRUE	771	553	717250	44.5721
BDABKFLJ_00957	1002424	1003095	group_5812	phnX	Phosphonoacetaldehyde hydrolase	2	TRUE	672	43	63988.1	3.97641
BDABKFLJ_00958	1003336	1003893	group_5813		Peptide deformylase 2	2	TRUE	558	2211	3.96237e+06	246.233
BDABKFLJ_00959	1004291	1005406	pdhA		Pyruvate dehydrogenase E1 component subunit alpha	9		1116	6510	5.83333e+06	362.501
BDABKFLJ_00960	1005410	1006387	pdhB		Pyruvate dehydrogenase E1 component subunit beta	11		978	5767	5.89673e+06	366.44
BDABKFLJ_00961	1006435	1007781	pdhC_1		Dihydrolipoyllysine-residue acetyltransferase component of pyruvate dehydrogenase complex	10		1347	14417	1.0703e+07	665.119
BDABKFLJ_00962	1007787	1009202	pdhD_2		Dihydrolipoyl dehydrogenase	10		1416	30918	2.18347e+07	1356.88
BDABKFLJ_00963	1009328	1010110	group_5814	bacC_1	Dihydroanticapsin 7-dehydrogenase	2	TRUE	783	2065	2.63729e+06	163.889
BDABKFLJ_00964	1010152	1011678	group_5815		hypothetical protein	2	TRUE	1527	324	212181	13.1855
BDABKFLJ_00965	1011696	1012172	group_5816		hypothetical protein	2	TRUE	477	52	109015	6.7745
BDABKFLJ_00966	1012229	1013257	group_5817		hypothetical protein	2	TRUE	1029	225	218659	13.5881
BDABKFLJ_00967	1013358	1014071	group_5818	citT_1	Transcriptional regulatory protein CitT	2	TRUE	714	90	126050	7.83315
BDABKFLJ_00968	1014075	1015529	dpiB		Sensor histidine kinase DpiB	2	TRUE	1455	278	191065	11.8734
BDABKFLJ_00969	1015991	1016428	group_5820	cidA	Holin-like protein CidA	2	TRUE	438	380	867580	53.914
BDABKFLJ_00970	1016421	1017098	group_5821	cidB	Holin-like protein CidB	2	TRUE	678	2051	3.02507e+06	187.987
BDABKFLJ_00971	1017171	1018073	group_727		IS3 family transposase ISBsp3	1		903	0	0	0
BDABKFLJ_00972	1018073	1018501	group_1302		IS3 family transposase ISBsp3	1		429	0	0	0
BDABKFLJ_00973	1018642	1019238	group_5822		hypothetical protein	2	TRUE	597	1835	3.0737e+06	191.009
BDABKFLJ_00974	1019839	1021308	speA_1		Arginine decarboxylase	10		1470	2209	1.50272e+06	93.3836
BDABKFLJ_00975	1021454	1022413	group_1670		NADH:quinone reductase	4		960	713	742708	46.1541
BDABKFLJ_00976	1022435	1022722	group_5823		hypothetical protein	2	TRUE	288	1418	4.92361e+06	305.968
BDABKFLJ_00977	1023182	1023808	group_5824		hypothetical protein	2	TRUE	627	871	1.38915e+06	86.3262
BDABKFLJ_00978	1023933	1024130	group_2367		hypothetical protein	3		198	449	2.26768e+06	140.92
BDABKFLJ_00979	1024524	1025318	group_5825	suhB	Fructose-1,6-bisphosphatase/inositol-1-monophosphatase	2	TRUE	795	639	803774	49.9489
BDABKFLJ_00980	1025431	1025616	group_5826		hypothetical protein	2	TRUE	186	1968	1.05806e+07	657.513
BDABKFLJ_00981	1025760	1027604	typA		GTP-binding protein TypA/BipA	17		1845	12887	6.98482e+06	434.058
BDABKFLJ_00982	1027635	1028033	group_1671		hypothetical protein	7		399	4253	1.06591e+07	662.391
BDABKFLJ_00983	1028294	1029286	group_5827		hypothetical protein	2	TRUE	993	563	566969	35.2331
BDABKFLJ_00984	1029286	1030053	group_5828	ssuB	Aliphatic sulfonates import ATP-binding protein SsuB	2	TRUE	768	733	954427	59.3109
BDABKFLJ_00985	1030046	1030840	ssuC_2		Putative aliphatic sulfonates transport permease protein SsuC	6		795	967	1.21635e+06	75.5878
BDABKFLJ_00986	1031595	1031798	group_2369		hypothetical protein	6		204	621	3.04412e+06	189.171
BDABKFLJ_00987	1031811	1032311	group_5829		hypothetical protein	2	TRUE	501	2930	5.8483e+06	363.431
BDABKFLJ_00988	1032493	1032774	group_2370		hypothetical protein	10		282	14347	5.08759e+07	3161.58
BDABKFLJ_00989	1032836	1034017	group_5830	ftsW_1	putative peptidoglycan glycosyltransferase FtsW	2	TRUE	1182	242	204738	12.723
BDABKFLJ_00990	1034029	1037463	group_5831	pycA	Pyruvate carboxylase	2	TRUE	3435	3612	1.05153e+06	65.3451
BDABKFLJ_00991	1037578	1037796	betI_1		HTH-type transcriptional regulator BetI	2	TRUE	219	50	228311	14.1879
BDABKFLJ_00992	1038171	1038365	group_5833		hypothetical protein	2	TRUE	195	48	246154	15.2967
BDABKFLJ_00993	1038413	1039336	ctaA		Heme A synthase	6		924	3307	3.579e+06	222.41
BDABKFLJ_00994	1039673	1040590	group_5834	ctaB2_1	Protoheme IX farnesyltransferase 2	2	TRUE	918	13134	1.43072e+07	889.091
BDABKFLJ_00995	1040692	1041780	group_5835	ctaC	Cytochrome c oxidase subunit 2	2	TRUE	1089	17918	1.64536e+07	1022.48
BDABKFLJ_00996	1041822	1043708	ctaD		Cytochrome c oxidase subunit 1	10		1887	41154	2.18092e+07	1355.29
BDABKFLJ_00997	1043708	1044334	ctaE		Cytochrome c oxidase subunit 3	9		627	13885	2.21451e+07	1376.16
BDABKFLJ_00998	1044336	1044680	caaD		Cytochrome c oxidase subunit 4B	6		345	8564	2.48232e+07	1542.59
BDABKFLJ_00999	1044841	1045770	group_5836		hypothetical protein	2	TRUE	930	3264	3.50968e+06	218.102
BDABKFLJ_01000	1045806	1046267	group_5837		hypothetical protein	2	TRUE	462	2510	5.4329e+06	337.617
BDABKFLJ_01001	1046285	1047349	group_5838		Sodium-lithium/proton antiporter	2	TRUE	1065	370	347418	21.5896
BDABKFLJ_01002	1047578	1047943	group_5839		hypothetical protein	2	TRUE	366	7070	1.93169e+07	1200.41
BDABKFLJ_01003	1048092	1049237	group_5840		hypothetical protein	2	TRUE	1146	544	474695	29.4989
BDABKFLJ_01004	1049775	1051247	group_5841	murE_1	UDP-N-acetylmuramoyl-L-alanyl-D-glutamate--2,6-diaminopimelate ligase	2	TRUE	1473	176	119484	7.42509
BDABKFLJ_01005	1051225	1051728	group_5842		hypothetical protein	2	TRUE	504	119	236111	14.6726
BDABKFLJ_01006	1051818	1052264	group_5843		hypothetical protein	2	TRUE	447	4147	9.2774e+06	576.526
BDABKFLJ_01007	1052363	1053415	group_5844	dmlA	D-malate dehydrogenase [decarboxylating]	2	TRUE	1053	84	79772.1	4.95727
BDABKFLJ_01008	1053735	1053893	group_5845		hypothetical protein	3		159	28	176101	10.9434
BDABKFLJ_01009	1054572	1055045	yizA		putative protein YizA	2	TRUE	474	112	236287	14.6836
BDABKFLJ_01010	1055122	1056027	group_5846	glpQ_2	Glycerophosphodiester phosphodiesterase	2	TRUE	906	8006	8.83664e+06	549.135
BDABKFLJ_01011	1056516	1056788	group_5847		hypothetical protein	6		273	942	3.45055e+06	214.427
BDABKFLJ_01012	1056791	1057180	group_5848		hypothetical protein	2	TRUE	390	1096	2.81026e+06	174.638
BDABKFLJ_01013	1057238	1058659	group_5849		hypothetical protein	2	TRUE	1422	4381	3.08087e+06	191.455
BDABKFLJ_01014	1058766	1059302	group_5850	rsmD	Ribosomal RNA small subunit methyltransferase D	2	TRUE	537	454	845438	52.538
BDABKFLJ_01015	1059250	1059795	group_5851	coaD	Phosphopantetheine adenylyltransferase	2	TRUE	546	433	793040	49.2819
BDABKFLJ_01016	1059907	1060806	group_5852	ylbJ	Sporulation integral membrane protein YlbJ	2	TRUE	900	327	363333	22.5786
BDABKFLJ_01017	1060926	1061972	group_5853	ylbL	putative protein YlbL	2	TRUE	1047	3967	3.78892e+06	235.455
BDABKFLJ_01018	1062297	1063508	group_5854	tmcAL	tRNA(Met) cytidine acetate ligase	2	TRUE	1212	3357	2.7698e+06	172.124
BDABKFLJ_01019	1063619	1064230	group_5855		hypothetical protein	2	TRUE	612	21470	3.50817e+07	2180.08
BDABKFLJ_01020	1064255	1064428	rpmF		50S ribosomal protein L32	11		174	4178	2.40115e+07	1492.15
BDABKFLJ_01021	1064583	1065350	fadB_1		Short-chain-enoyl-CoA hydratase	10		768	37	48177.1	2.99387
BDABKFLJ_01022	1065460	1065837	group_1034		hypothetical protein	10		378	587	1.55291e+06	96.5025
BDABKFLJ_01023	1066232	1067131	group_5856	panE	2-dehydropantoate 2-reductase	2	TRUE	900	66	73333.3	4.55715
BDABKFLJ_01024	1067131	1067526	group_5857		hypothetical protein	2	TRUE	396	26	65656.6	4.08009
BDABKFLJ_01025	1067627	1069243	group_5858	bshC	Putative cysteine ligase BshC	2	TRUE	1617	7540	4.66296e+06	289.77
BDABKFLJ_01026	1069497	1069928	mraZ		Transcriptional regulator MraZ	10		432	4124	9.5463e+06	593.235
BDABKFLJ_01027	1069991	1070941	rsmH		Ribosomal RNA small subunit methyltransferase H	10		951	8809	9.26288e+06	575.623
BDABKFLJ_01028	1070942	1071310	group_5859	ftsL	Cell division protein FtsL	2	TRUE	369	3093	8.38211e+06	520.89
BDABKFLJ_01029	1071307	1073523	group_2374	pbpB	Penicillin-binding protein 2B	2	TRUE	2217	14540	6.55841e+06	407.559
BDABKFLJ_01030	1073582	1075498	spoVD		Stage V sporulation protein D	5		1917	6570	3.42723e+06	212.978
BDABKFLJ_01031	1075624	1076595	mraY		Phospho-N-acetylmuramoyl-pentapeptide-transferase	8		972	3350	3.4465e+06	214.176
BDABKFLJ_01032	1076595	1077944	murD		UDP-N-acetylmuramoylalanine--D-glutamate ligase	5		1350	6589	4.88074e+06	303.304
BDABKFLJ_01033	1077985	1079064	group_5860	ftsW_2	putative peptidoglycan glycosyltransferase FtsW	2	TRUE	1080	9827	9.09907e+06	565.444
BDABKFLJ_01034	1079086	1079919	group_5861	divIB	Cell division protein DivIB	2	TRUE	834	7273	8.72062e+06	541.926
BDABKFLJ_01035	1079897	1080625	group_5862		hypothetical protein	2	TRUE	729	3672	5.03704e+06	313.016
BDABKFLJ_01036	1080645	1081463	group_5863		hypothetical protein	2	TRUE	819	5401	6.59463e+06	409.81
BDABKFLJ_01037	1081467	1081838	group_761		hypothetical protein	10		372	2912	7.82796e+06	486.453
BDABKFLJ_01038	1081935	1083218	ftsA_1		Cell division protein FtsA	10		1284	31786	2.47555e+07	1538.38
BDABKFLJ_01039	1083273	1084430	ftsZ		Cell division protein FtsZ	10		1158	39244	3.38895e+07	2105.99
BDABKFLJ_01040	1084713	1085546	group_5864		hypothetical protein	2	TRUE	834	1429	1.71343e+06	106.478
BDABKFLJ_01041	1085560	1086267	sigE		RNA polymerase sigma-E factor	10		708	1394	1.96893e+06	122.355
BDABKFLJ_01042	1086382	1087155	sigG		RNA polymerase sigma-G factor	10		774	6263	8.09173e+06	502.844
BDABKFLJ_01043	1087279	1087515	group_1321		hypothetical protein	8		237	79	333333	20.7143
BDABKFLJ_01044	1087680	1088384	group_5866		Pyridoxal phosphate homeostasis protein	2	TRUE	705	4597	6.52057e+06	405.207
BDABKFLJ_01045	1088368	1088862	sepF		Cell division protein SepF	6		495	6180	1.24848e+07	775.846
BDABKFLJ_01046	1088884	1089162	group_5867		hypothetical protein	2	TRUE	279	3665	1.31362e+07	816.323
BDABKFLJ_01047	1089254	1090042	group_5868		hypothetical protein	2	TRUE	789	158	200253	12.4443
BDABKFLJ_01048	1090138	1090662	divIVA		Septum site-determining protein DivIVA	10		525	1233	2.34857e+06	145.947
BDABKFLJ_01049	1091073	1093841	group_5869	ileS	Isoleucine--tRNA ligase	2	TRUE	2769	9147	3.30336e+06	205.281
BDABKFLJ_01050	1094075	1095307	group_5870	rhaR_2	HTH-type transcriptional activator RhaR	2	TRUE	1233	1508	1.22303e+06	76.0029
BDABKFLJ_01051	1095497	1095826	group_5871		hypothetical protein	2	TRUE	330	4	12121.2	0.753248
BDABKFLJ_01052	1095850	1097418	actP_1		Cation/acetate symporter ActP	9		1569	165	105163	6.53511
BDABKFLJ_01053	1097533	1098663	group_5872		hypothetical protein	2	TRUE	1131	51	45092.8	2.8022
BDABKFLJ_01054	1098680	1099672	group_5873	mcpA_2	Methyl-accepting chemotaxis protein McpA	2	TRUE	993	41	41289	2.56582
BDABKFLJ_01055	1099841	1100320	group_5874	lspA	Lipoprotein signal peptidase	2	TRUE	480	78	162500	10.0982
BDABKFLJ_01056	1100317	1101228	rluD		Ribosomal large subunit pseudouridine synthase D	2	TRUE	912	1247	1.36732e+06	84.9696
BDABKFLJ_01057	1101557	1102099	pyrR		Bifunctional protein PyrR	6		543	1220	2.24678e+06	139.621
BDABKFLJ_01058	1102120	1103409	group_5876	pyrP	Uracil permease	2	TRUE	1290	2032	1.57519e+06	97.8872
BDABKFLJ_01059	1103749	1104627	group_2377	pyrB	Aspartate carbamoyltransferase	3		879	607	690557	42.9133
BDABKFLJ_01060	1104629	1105906	group_5877	pyrC	Dihydroorotase	2	TRUE	1278	662	517997	32.1899
BDABKFLJ_01061	1105906	1107006	carA		Carbamoyl-phosphate synthase small chain	10		1101	580	526794	32.7365
BDABKFLJ_01062	1106999	1110196	carB		Carbamoyl-phosphate synthase large chain	10		3198	2819	881488	54.7783
BDABKFLJ_01063	1110198	1110971	pyrK_1		Dihydroorotate dehydrogenase B (NAD(+)), electron transfer subunit	9		774	236	304910	18.948
BDABKFLJ_01064	1110968	1111879	pyrD		Dihydroorotate dehydrogenase B (NAD(+)), catalytic subunit	10		912	346	379386	23.5762
BDABKFLJ_01065	1111879	1112583	group_5878	pyrF	Orotidine 5'-phosphate decarboxylase	2	TRUE	705	447	634043	39.4013
BDABKFLJ_01066	1112586	1113218	pyrE		Orotate phosphoribosyltransferase	10		633	594	938389	58.3143
BDABKFLJ_01067	1113405	1114193	group_5879	gloB_2	Hydroxyacylglutathione hydrolase	2	TRUE	789	1420	1.79975e+06	111.842
BDABKFLJ_01068	1115088	1116101	group_5880	oppD_3	Oligopeptide transport ATP-binding protein OppD	2	TRUE	1014	1882	1.85602e+06	115.338
BDABKFLJ_01069	1116098	1117045	oppF_3		Oligopeptide transport ATP-binding protein OppF	2	TRUE	948	1074	1.13291e+06	70.4025
BDABKFLJ_01070	1117047	1118009	group_5882	gsiC_1	Glutathione transport system permease protein GsiC	2	TRUE	963	892	926272	57.5613
BDABKFLJ_01071	1118045	1118947	group_5883	dppC_1	Dipeptide transport system permease protein DppC	2	TRUE	903	1158	1.28239e+06	79.6917
BDABKFLJ_01072	1118963	1120771	group_5884		hypothetical protein	2	TRUE	1809	7379	4.07905e+06	253.484
BDABKFLJ_01073	1121960	1123168	group_43780		hypothetical protein	2	TRUE	1209	92	76095.9	4.72883
BDABKFLJ_01074	1123364	1124182	group_5885		hypothetical protein	2	TRUE	819	48	58608.1	3.64208
BDABKFLJ_01075	1124327	1125424	group_5886		hypothetical protein	2	TRUE	1098	128	116576	7.24435	TRUE	biosynthetic (rule-based-clusters) RRE-containing: Pantocin_Microcin_RRE biosynthetic-additional
BDABKFLJ_01076	1125629	1126555	oppF_2		Oligopeptide transport ATP-binding protein OppF	2	TRUE	927	10004	1.07918e+07	670.635
BDABKFLJ_01077	1126548	1127603	group_348	oppD_2	Oligopeptide transport ATP-binding protein OppD	2	TRUE	1056	8746	8.2822e+06	514.68
BDABKFLJ_01078	1127618	1128541	oppC		Oligopeptide transport system permease protein OppC	5		924	5547	6.00325e+06	373.06
BDABKFLJ_01079	1128541	1129470	oppB		Oligopeptide transport system permease protein OppB	8		930	4794	5.15484e+06	320.337
BDABKFLJ_01080	1129619	1131274	group_5888	oppA	Oligopeptide-binding protein OppA	2	TRUE	1656	202075	1.22026e+08	7583.06
BDABKFLJ_01081	1131937	1133622	group_5889		hypothetical protein	2	TRUE	1686	493	292408	18.1711
BDABKFLJ_01082	1133869	1135563	rqcH		Rqc2 RqcH	8		1695	6326	3.73215e+06	231.927
BDABKFLJ_01083	1136129	1137004	group_5890		hypothetical protein	2	TRUE	876	7065	8.06507e+06	501.187
BDABKFLJ_01084	1137048	1137665	gmk		Guanylate kinase	8		618	7209	1.1665e+07	724.901
BDABKFLJ_01085	1137670	1137897	rpoZ		DNA-directed RNA polymerase subunit omega	6		228	4687	2.0557e+07	1277.47
BDABKFLJ_01086	1138224	1139234	coaBC_1		Coenzyme A biosynthesis bifunctional protein CoaBC	12		1011	754	745796	46.346
BDABKFLJ_01087	1139231	1141645	group_5891	priA	primosomal protein N'	2	TRUE	2415	1256	520083	32.3195
BDABKFLJ_01088	1141688	1142182	group_5892	def1	Peptide deformylase 1	2	TRUE	495	419	846465	52.6018
BDABKFLJ_01089	1142184	1143125	group_5893	fmt	Methionyl-tRNA formyltransferase	2	TRUE	942	1096	1.16348e+06	72.3022
BDABKFLJ_01090	1143122	1144483	group_5894	rsmB	Ribosomal RNA small subunit methyltransferase B	2	TRUE	1362	2280	1.67401e+06	104.028
BDABKFLJ_01091	1144483	1145625	rlmN		putative dual-specificity RNA methyltransferase RlmN	6		1143	1821	1.59318e+06	99.0047
BDABKFLJ_01092	1145632	1146381	group_5895	prpC	Protein phosphatase PrpC	2	TRUE	750	1368	1824000	113.349
BDABKFLJ_01093	1146384	1148360	group_5896	prkC	Serine/threonine-protein kinase PrkC	2	TRUE	1977	2142	1.08346e+06	67.3294
BDABKFLJ_01094	1148372	1149256	group_5897	rsgA_1	Small ribosomal subunit biogenesis GTPase RsgA	2	TRUE	885	1705	1.92655e+06	119.722
BDABKFLJ_01095	1149259	1149927	group_1676	rpe	Ribulose-phosphate 3-epimerase	4		669	1597	2.38714e+06	148.344
BDABKFLJ_01096	1149924	1150577	group_5898	thiN	Thiamine pyrophosphokinase	2	TRUE	654	3398	5.19572e+06	322.877
BDABKFLJ_01097	1150818	1151006	rpmB		50S ribosomal protein L28	19		189	8536	4.5164e+07	2806.63
BDABKFLJ_01098	1151461	1151856	group_2380	rhaR_1	HTH-type transcriptional activator RhaR	2	TRUE	396	23	58080.8	3.60931
BDABKFLJ_01099	1151857	1152315	group_5899		hypothetical protein	1		459	27	58823.5	3.65547
BDABKFLJ_01100	1152332	1152898	group_5900		hypothetical protein	2	TRUE	567	56	98765.4	6.13758
BDABKFLJ_01101	1153291	1154034	kipR_1		HTH-type transcriptional regulator KipR	2	TRUE	744	710	954301	59.3031
BDABKFLJ_01102	1154242	1155123	group_5902		N(G),N(G)-dimethylarginine dimethylaminohydrolase	2	TRUE	882	104	117914	7.32752
BDABKFLJ_01103	1155140	1155901	group_5903		N(G),N(G)-dimethylarginine dimethylaminohydrolase	2	TRUE	762	88	115486	7.17662
BDABKFLJ_01104	1156037	1157467	group_2381	rocE	Amino-acid permease RocE	2	TRUE	1431	118	82459.8	5.1243
BDABKFLJ_01105	1157504	1159108	group_5904	rocB	Protein RocB	2	TRUE	1605	408	254206	15.7971
BDABKFLJ_01106	1159570	1159932	group_1677		putative protein	10		363	352	969697	60.2599
BDABKFLJ_01107	1159951	1161600	group_770		putative protein	10		1650	6065	3.67576e+06	228.423
BDABKFLJ_01108	1161950	1162612	sdhB		L-serine dehydratase, beta chain	6		663	555	837104	52.0201
BDABKFLJ_01109	1162627	1163523	group_5905	sdhA	L-serine dehydratase, alpha chain	2	TRUE	897	1146	1.27759e+06	79.3934
BDABKFLJ_01110	1163516	1165561	group_5906	recG	ATP-dependent DNA helicase RecG	2	TRUE	2046	5497	2.68671e+06	166.96
BDABKFLJ_01111	1165673	1166251	fapR		Transcription factor FapR	7		579	533	920553	57.2059
BDABKFLJ_01112	1166248	1167240	plsX		Phosphate acyltransferase	10		993	686	690836	42.9306
BDABKFLJ_01113	1167260	1168213	group_5907	fabD	Malonyl CoA-acyl carrier protein transacylase	2	TRUE	954	278	291405	18.1088
BDABKFLJ_01114	1168206	1168952	fabG_4		3-oxoacyl-[acyl-carrier-protein] reductase FabG	10		747	840	1.1245e+06	69.8797
BDABKFLJ_01115	1169014	1169250	acpA		Acyl carrier protein	12		237	4464	1.88354e+07	1170.49
BDABKFLJ_01116	1169646	1170410	rnc		Ribonuclease 3	10		765	1341	1.75294e+06	108.933
BDABKFLJ_01117	1170414	1173995	smc_2		Chromosome partition protein Smc	10		3582	2736	763819	47.466
BDABKFLJ_01118	1173992	1175254	ftsY		Signal recognition particle receptor FtsY	11		1263	3541	2.80364e+06	174.227
BDABKFLJ_01119	1175537	1175872	group_1324		hypothetical protein	9		336	710	2.1131e+06	131.314
BDABKFLJ_01120	1175885	1177243	ffh		Signal recognition particle protein	11		1359	6929	5.0986e+06	316.842
BDABKFLJ_01121	1177338	1177610	rpsP		30S ribosomal protein S16	16		273	3728	1.36557e+07	848.605
BDABKFLJ_01122	1177626	1177859	group_2382		hypothetical protein	10		234	5268	2.25128e+07	1399.01
BDABKFLJ_01123	1178114	1178629	group_5908	rimM	Ribosome maturation factor RimM	2	TRUE	516	771	1.49419e+06	92.8532
BDABKFLJ_01124	1178626	1179357	trmD		tRNA (guanine-N(1)-)-methyltransferase	10		732	1558	2.12842e+06	132.266
BDABKFLJ_01125	1179484	1179828	rplS		50S ribosomal protein L19	15		345	32242	9.34551e+07	5807.58
BDABKFLJ_01126	1179935	1180498	spsB_2		Signal peptidase IB	9		564	1532	2.71631e+06	168.8
BDABKFLJ_01127	1180703	1181578	group_5909	rbgA	Ribosome biogenesis GTPase A	2	TRUE	876	4690	5.35388e+06	332.706
BDABKFLJ_01128	1181692	1182447	group_5910	rnhB	Ribonuclease HII	2	TRUE	756	227	300265	18.6593
BDABKFLJ_01129	1182463	1184364	group_5911		hypothetical protein	2	TRUE	1902	702	369085	22.9361
BDABKFLJ_01130	1184361	1184663	flhB_1		hypothetical protein	11		303	81	267327	16.6125
BDABKFLJ_01131	1184823	1185983	sucC		Succinate--CoA ligase [ADP-forming] subunit beta	15		1161	17255	1.48622e+07	923.581
BDABKFLJ_01132	1186001	1186903	sucD		Succinate--CoA ligase [ADP-forming] subunit alpha	18		903	21657	2.39834e+07	1490.4
BDABKFLJ_01133	1187182	1188078	group_5912	dprA	DNA processing protein DprA	2	TRUE	897	1431	1.59532e+06	99.1378
BDABKFLJ_01134	1188171	1190249	topA		DNA topoisomerase 1	10		2079	11323	5.44637e+06	338.454
BDABKFLJ_01135	1190269	1191582	trmFO		Methylenetetrahydrofolate--tRNA-(uracil-5-)-methyltransferase TrmFO	10		1314	10584	8.05479e+06	500.549
BDABKFLJ_01136	1191866	1192765	xerC_2		Tyrosine recombinase XerC	2	TRUE	900	2841	3.15667e+06	196.165
BDABKFLJ_01137	1192788	1193333	hslV		ATP-dependent protease subunit HslV	10		546	2004	3.67033e+06	228.085
BDABKFLJ_01138	1193333	1194733	clpY		ATP-dependent protease ATPase subunit ClpY	6		1401	9205	6.57031e+06	408.298
BDABKFLJ_01139	1194821	1195600	codY		GTP-sensing transcriptional pleiotropic repressor CodY	10		780	19192	2.46051e+07	1529.04
BDABKFLJ_01140	1195992	1196384	group_2384	flgB	Flagellar basal body rod protein FlgB	3		393	688	1.75064e+06	108.79
BDABKFLJ_01141	1196388	1196849	flgC		Flagellar basal-body rod protein FlgC	4		462	894	1.93506e+06	120.251
BDABKFLJ_01142	1196872	1197177	group_2385	fliE	Flagellar hook-basal body complex protein FliE	3		306	370	1.20915e+06	75.1402
BDABKFLJ_01143	1197342	1198934	group_5914	fliF	Flagellar M-ring protein	2	TRUE	1593	1506	945386	58.7491
BDABKFLJ_01144	1198950	1199963	fliG		Flagellar motor switch protein FliG	10		1014	1244	1.22682e+06	76.2385
BDABKFLJ_01145	1199947	1200741	group_5915		hypothetical protein	2	TRUE	795	1297	1.63145e+06	101.383
BDABKFLJ_01146	1200747	1202072	yscN		putative ATP synthase YscN	10		1326	1256	947210	58.8624
BDABKFLJ_01147	1202073	1202522	group_5916	fliJ	Flagellar FliJ protein	2	TRUE	450	196	435556	27.0667
BDABKFLJ_01148	1202479	1203132	group_5917		hypothetical protein	2	TRUE	654	444	678899	42.1888
BDABKFLJ_01149	1203154	1204431	group_5918		hypothetical protein	2	TRUE	1278	1656	1.29577e+06	80.5233
BDABKFLJ_01150	1204434	1205096	group_5919		hypothetical protein	2	TRUE	663	635	957768	59.5185
BDABKFLJ_01151	1205111	1205482	group_5920		hypothetical protein	2	TRUE	372	219	588710	36.5842
BDABKFLJ_01152	1205568	1206533	flgG_1		Flagellar basal-body rod protein FlgG	13		966	3552	3.67702e+06	228.501
BDABKFLJ_01153	1206727	1206996	group_5921		hypothetical protein	2	TRUE	270	390	1.44444e+06	89.7621
BDABKFLJ_01154	1206986	1207414	group_5922		hypothetical protein	2	TRUE	429	443	1.03263e+06	64.171
BDABKFLJ_01155	1207449	1208444	fliM		Flagellar motor switch protein FliM	10		996	1224	1.22892e+06	76.3685
BDABKFLJ_01156	1208437	1209657	group_5923		hypothetical protein	2	TRUE	1221	3271	2.67895e+06	166.478
BDABKFLJ_01157	1209679	1210041	cheY_2		Chemotaxis protein CheY	17		363	2152	5.92837e+06	368.407
BDABKFLJ_01158	1210046	1210723	group_5924		hypothetical protein	2	TRUE	678	1620	2.38938e+06	148.483
BDABKFLJ_01159	1210720	1211385	fliP		Flagellar biosynthetic protein FliP	10		666	1065	1.5991e+06	99.3728
BDABKFLJ_01160	1211399	1211668	fliQ		Flagellar biosynthetic protein FliQ	10		270	534	1.97778e+06	122.905
BDABKFLJ_01161	1211673	1212449	fliR		Flagellar biosynthetic protein FliR	10		777	696	895753	55.6648
BDABKFLJ_01162	1212451	1213539	flhB		Flagellar biosynthetic protein FlhB	6		1089	711	652893	40.5727
BDABKFLJ_01163	1213564	1215597	flhA		Flagellar biosynthesis protein FlhA	10		2034	4068	2000000	124.286
BDABKFLJ_01164	1215594	1216793	group_5925	flhF	Flagellar biosynthesis protein FlhF	2	TRUE	1200	3364	2.80333e+06	174.207
BDABKFLJ_01165	1216790	1217665	group_5926	ylxH	Flagellum site-determining protein YlxH	2	TRUE	876	624	712329	44.2662
BDABKFLJ_01166	1217666	1218820	group_5927	cheB_1	Protein-glutamate methylesterase/protein-glutamine glutaminase	2	TRUE	1155	1175	1.01732e+06	63.219
BDABKFLJ_01167	1218836	1220881	group_5928	cheA	Chemotaxis protein CheA	2	TRUE	2046	4634	2.26491e+06	140.748
BDABKFLJ_01168	1220909	1221355	cheW		Chemotaxis protein CheW	10		447	1191	2.66443e+06	165.576
BDABKFLJ_01169	1221365	1221997	cheC		CheY-P phosphatase CheC	10		633	1425	2.25118e+06	139.895
BDABKFLJ_01170	1222001	1222501	group_2386	cheD	Chemoreceptor glutamine deamidase CheD	3		501	1291	2.57685e+06	160.133
BDABKFLJ_01171	1222501	1222872	group_5929		hypothetical protein	2	TRUE	372	917	2.46505e+06	153.186
BDABKFLJ_01172	1223187	1223957	group_5930	sigD	RNA polymerase sigma-D factor	2	TRUE	771	1794	2.32685e+06	144.597
BDABKFLJ_01173	1223996	1224304	group_1047		hypothetical protein	9		309	877	2.83819e+06	176.373
BDABKFLJ_01174	1224314	1224907	group_5931		hypothetical protein	2	TRUE	594	2743	4.61785e+06	286.967
BDABKFLJ_01175	1225065	1225784	rpsB		30S ribosomal protein S2	11		720	24113	3.34903e+07	2081.19
BDABKFLJ_01176	1225885	1226772	group_5932	tsf	Elongation factor Ts	2	TRUE	888	28405	3.19876e+07	1987.81
BDABKFLJ_01177	1227013	1227738	pyrH		Uridylate kinase	11		726	4076	5.61433e+06	348.891
BDABKFLJ_01178	1227738	1228295	frr		Ribosome-recycling factor	8		558	4143	7.42473e+06	461.395
BDABKFLJ_01179	1228777	1229571	uppS		Ditrans,polycis-undecaprenyl-diphosphate synthase ((2E,6E)-farnesyl-diphosphate specific)	10		795	1083	1.36226e+06	84.6552
BDABKFLJ_01180	1229568	1230368	group_5933		hypothetical protein	2	TRUE	801	760	948814	58.9621
BDABKFLJ_01181	1230478	1231623	dxr		1-deoxy-D-xylulose 5-phosphate reductoisomerase	8		1146	2393	2.08813e+06	129.763
BDABKFLJ_01182	1231671	1232933	group_5934	rasP	Regulator of sigma-W protease RasP	2	TRUE	1263	5841	4.6247e+06	287.393
BDABKFLJ_01183	1233311	1235017	proS_2		Proline--tRNA ligase	10		1707	8786	5.14704e+06	319.853
BDABKFLJ_01184	1235679	1240010	polC		DNA polymerase III PolC-type	12		4332	5894	1.36057e+06	84.55
BDABKFLJ_01185	1240446	1240922	rimP		Ribosome maturation factor RimP	10		477	1948	4.08386e+06	253.783
BDABKFLJ_01186	1240947	1242086	nusA		Transcription termination/antitermination protein NusA	10		1140	7309	6.4114e+06	398.424
BDABKFLJ_01187	1242287	1242565	group_2387		hypothetical protein	2	TRUE	279	2034	7.29032e+06	453.042
BDABKFLJ_01188	1242562	1242870	rplGA		putative ribosomal protein YlxQ	10		309	1297	4.19741e+06	260.84
BDABKFLJ_01189	1242885	1245170	infB		Translation initiation factor IF-2	10		2286	21924	9.59055e+06	595.985
BDABKFLJ_01190	1245170	1245448	group_1049		hypothetical protein	10		279	4020	1.44086e+07	895.393
BDABKFLJ_01191	1245650	1245991	rbfA		Ribosome-binding factor A	4		342	6438	1.88246e+07	1169.81
BDABKFLJ_01192	1246210	1247121	group_5935	truB	tRNA pseudouridine synthase B	2	TRUE	912	202	221491	13.7641
BDABKFLJ_01193	1247135	1248085	group_5936	ribF	Bifunctional riboflavin kinase/FMN adenylyltransferase	2	TRUE	951	1414	1.48686e+06	92.3977
BDABKFLJ_01194	1248217	1248486	rpsO		30S ribosomal protein S15	9		270	32712	1.21156e+08	7528.97
BDABKFLJ_01195	1248725	1250839	pnp_2		Polyribonucleotide nucleotidyltransferase	8		2115	22875	1.08156e+07	672.114
BDABKFLJ_01196	1250927	1252150	group_5937		putative zinc protease	2	TRUE	1224	2935	2.39788e+06	149.011
BDABKFLJ_01197	1252299	1253291	isdE_1		High-affinity heme uptake system protein IsdE	2	TRUE	993	45	45317.2	2.81615
BDABKFLJ_01198	1253307	1254296	fpuB		Petrobactin import system permease protein FpuB	2	TRUE	990	30	30303	1.88312
BDABKFLJ_01199	1254296	1255078	fpuC		Petrobactin import ATP-binding protein FpuC	2	TRUE	783	105	134100	8.33335
BDABKFLJ_01200	1255092	1255583	group_5940		putative heme oxygenase	2	TRUE	492	100	203252	12.6307
BDABKFLJ_01201	1255745	1256359	group_5941		hypothetical protein	2	TRUE	615	71	115447	7.17423
BDABKFLJ_01202	1256374	1257000	group_2389		hypothetical protein	2	TRUE	627	44	70175.4	4.36091
BDABKFLJ_01203	1257000	1257845	btuD_3		Vitamin B12 import ATP-binding protein BtuD	2	TRUE	846	62	73286.1	4.55421
BDABKFLJ_01204	1257846	1258223	group_5943	ytrA_2	HTH-type transcriptional repressor YtrA	2	TRUE	378	27	71428.6	4.43878
BDABKFLJ_01205	1258422	1258685	group_1332		hypothetical protein	10		264	55	208333	12.9465
BDABKFLJ_01206	1258695	1259474	group_1333		hypothetical protein	9		780	378	484615	30.1154
BDABKFLJ_01207	1259468	1260058	dpaB		Dipicolinate synthase subunit B	10		591	377	637902	39.6411
BDABKFLJ_01208	1260141	1261178	asd		Aspartate-semialdehyde dehydrogenase	9		1038	3011	2.90077e+06	180.263
BDABKFLJ_01209	1261192	1262091	dapA		4-hydroxy-tetrahydrodipicolinate synthase	2	TRUE	900	4019	4.46556e+06	277.503
BDABKFLJ_01210	1262591	1264258	rnj2		Ribonuclease J 2	10		1668	21642	1.29748e+07	806.294
BDABKFLJ_01211	1264533	1266827	spoIIIE		DNA translocase SpoIIIE	10		2295	4179	1.82092e+06	113.157
BDABKFLJ_01212	1267027	1267755	nagR_1		HTH-type transcriptional repressor NagR	10		729	15946	2.18738e+07	1359.3
BDABKFLJ_01213	1267809	1268891	group_5945	tmpC	Membrane lipoprotein TmpC	2	TRUE	1083	27248	2.51597e+07	1563.5
BDABKFLJ_01214	1269441	1270982	mglA		Galactose/methyl galactoside import ATP-binding protein MglA	5		1542	4497	2.91634e+06	181.23
BDABKFLJ_01215	1270982	1272028	group_1053		hypothetical protein	10		1047	3335	3.18529e+06	197.943
BDABKFLJ_01216	1272030	1272989	group_5946		hypothetical protein	2	TRUE	960	4226	4.40208e+06	273.559
BDABKFLJ_01217	1273164	1274435	group_5947		hypothetical protein	2	TRUE	1272	4869	3.82783e+06	237.873
BDABKFLJ_01218	1274432	1275733	group_788		hypothetical protein	10		1302	4245	3.26037e+06	202.609
BDABKFLJ_01219	1275730	1276458	group_5948	fabG_3	3-oxoacyl-[acyl-carrier-protein] reductase FabG	2	TRUE	729	746	1.02332e+06	63.5921
BDABKFLJ_01220	1276504	1276761	group_5949	yflH	putative protein YflH	2	TRUE	258	847	3.28295e+06	204.012
BDABKFLJ_01221	1276982	1277776	group_1054		hypothetical protein	10		795	6145	7.72956e+06	480.338
BDABKFLJ_01222	1277802	1278695	group_5950		hypothetical protein	2	TRUE	894	13704	1.53289e+07	952.581
BDABKFLJ_01223	1278743	1279321	pgsA		CDP-diacylglycerol--glycerol-3-phosphate 3-phosphatidyltransferase	10		579	1370	2.36615e+06	147.04
BDABKFLJ_01224	1279339	1280598	group_5951	cinA	Putative competence-damage inducible protein	2	TRUE	1260	5878	4.66508e+06	289.902
BDABKFLJ_01225	1280760	1281827	recA		Protein RecA	10		1068	5157	4.82865e+06	300.067
BDABKFLJ_01226	1282608	1284167	rny		Ribonuclease Y	10		1560	60746	3.89397e+07	2419.83
BDABKFLJ_01227	1284425	1285129	group_5952	ywqC	putative capsular polysaccharide biosynthesis protein YwqC	2	TRUE	705	107	151773	9.43163
BDABKFLJ_01228	1285131	1285841	group_5953	yveL	Putative tyrosine-protein kinase YveL	2	TRUE	711	60	84388.2	5.24413
BDABKFLJ_01229	1285871	1286635	group_43779	ywqE	Tyrosine-protein phosphatase YwqE	2	TRUE	765	57	74509.8	4.63026
BDABKFLJ_01230	1286745	1287848	group_5954		hypothetical protein	2	TRUE	1104	86	77898.6	4.84085
BDABKFLJ_01231	1287908	1289089	group_5955		hypothetical protein	2	TRUE	1182	83	70220	4.36368
BDABKFLJ_01232	1289086	1290432	group_5956		hypothetical protein	2	TRUE	1347	97	72011.9	4.47503
BDABKFLJ_01233	1290422	1291504	group_5957		hypothetical protein	2	TRUE	1083	39	36011.1	2.23784
BDABKFLJ_01234	1291518	1293026	group_5958		hypothetical protein	2	TRUE	1509	49	32471.8	2.0179
BDABKFLJ_01235	1293099	1294220	group_5959	icaC_2	putative poly-beta-1,6-N-acetyl-D-glucosamine export protein	2	TRUE	1122	51	45454.5	2.82468
BDABKFLJ_01236	1294364	1295161	ymdB		2',3'-cyclic-nucleotide 2'-phosphodiesterase	10		798	2475	3.1015e+06	192.737
BDABKFLJ_01237	1295001	1295390	group_5960		hypothetical protein	1		390	2	5128.21	0.318682
BDABKFLJ_01238	1295755	1296021	spoVS		Stage V sporulation protein S	10		267	218	816479	50.7385
BDABKFLJ_01239	1296682	1298421	korA		2-oxoglutarate oxidoreductase subunit KorA	10		1740	8491	4.87989e+06	303.251
BDABKFLJ_01240	1298421	1299287	group_1056		hypothetical protein	10		867	5374	6.19839e+06	385.186
BDABKFLJ_01241	1299582	1300289	group_5961	bcrA_2	Bacitracin transport ATP-binding protein BcrA	2	TRUE	708	45	63559.3	3.94977
BDABKFLJ_01242	1300291	1301025	group_5962		hypothetical protein	2	TRUE	735	111	151020	9.38486
BDABKFLJ_01243	1301030	1301785	group_5963		hypothetical protein	2	TRUE	756	100	132275	8.21997
BDABKFLJ_01244	1301815	1302477	arlR_2		Response regulator ArlR	2	TRUE	663	180	271493	16.8714
BDABKFLJ_01245	1302465	1303859	sasA_6		Adaptive-response sensory-kinase SasA	2	TRUE	1395	531	380645	23.6544
BDABKFLJ_01246	1303995	1304366	group_5966		hypothetical protein	2	TRUE	372	212	569892	35.4148
BDABKFLJ_01247	1305079	1306167	group_5967		hypothetical protein	2	TRUE	1089	87	79889.8	4.96459
BDABKFLJ_01248	1306157	1306993	group_5968		hypothetical protein	1		837	62	74074.1	4.60318
BDABKFLJ_01249	1307038	1307871	group_5969		hypothetical protein	1		834	41	49160.7	3.05499
BDABKFLJ_01250	1307871	1308656	group_2390		hypothetical protein	2	TRUE	786	40	50890.6	3.16249
BDABKFLJ_01251	1308653	1309654	group_2391	potA_2	Spermidine/putrescine import ATP-binding protein PotA	2	TRUE	1002	200	199601	12.4038
BDABKFLJ_01252	1309651	1310433	group_5970	glcR	HTH-type transcriptional repressor GlcR	2	TRUE	783	210	268199	16.6667
BDABKFLJ_01253	1310433	1311446	group_5971		hypothetical protein	2	TRUE	1014	429	423077	26.2913
BDABKFLJ_01254	1311788	1313332	group_5972	miaB	tRNA-2-methylthio-N(6)-dimethylallyladenosine synthase	2	TRUE	1545	3511	2.27249e+06	141.219
BDABKFLJ_01255	1313333	1313770	ymcA		putative protein YmcA	10		438	1515	3.4589e+06	214.947
BDABKFLJ_01256	1313981	1314646	group_2392		hypothetical protein	6		666	2313	3.47297e+06	215.821
BDABKFLJ_01257	1314774	1317341	mutS		DNA mismatch repair protein MutS	9		2568	2614	1.01791e+06	63.2561
BDABKFLJ_01258	1317355	1319208	group_5973	mutL	DNA mismatch repair protein MutL	2	TRUE	1854	967	521575	32.4122
BDABKFLJ_01259	1319307	1320845	group_5974	glpK	Glycerol kinase	2	TRUE	1539	257	166992	10.3774
BDABKFLJ_01260	1320864	1322510	group_5975	glpD	Aerobic glycerol-3-phosphate dehydrogenase	2	TRUE	1647	842	511233	31.7695
BDABKFLJ_01261	1322513	1323430	group_5976		Monoacylglycerol lipase	2	TRUE	918	1057	1.15142e+06	71.5524
BDABKFLJ_01262	1323417	1324322	group_5977	miaA	tRNA dimethylallyltransferase	2	TRUE	906	1839	2.0298e+06	126.138
BDABKFLJ_01263	1324409	1324636	group_5978	hfq	RNA-binding protein Hfq	2	TRUE	228	2206	9.67544e+06	601.261
BDABKFLJ_01264	1324734	1325036	group_5979		Sulfurtransferase	2	TRUE	303	1472	4.85809e+06	301.896
BDABKFLJ_01265	1325624	1326679	group_5980	cobT	Nicotinate-nucleotide--dimethylbenzimidazole phosphoribosyltransferase	2	TRUE	1056	65	61553	3.82509
BDABKFLJ_01266	1326881	1327486	group_1058		hypothetical protein	9		606	74	122112	7.58842
BDABKFLJ_01267	1327872	1329137	group_2393		hypothetical protein	3		1266	344	271722	16.8856
BDABKFLJ_01268	1329279	1329653	group_5981	glnR	HTH-type transcriptional regulator GlnR	2	TRUE	375	1444	3.85067e+06	239.292
BDABKFLJ_01269	1329754	1331088	glnA_2		Glutamine synthetase	9		1335	18350	1.37453e+07	854.175
BDABKFLJ_01270	1331388	1331570	group_2394		hypothetical protein	2	TRUE	183	2005	1.09563e+07	680.856
BDABKFLJ_01271	1331942	1332268	group_5982		hypothetical protein	2	TRUE	327	493	1.50765e+06	93.6896
BDABKFLJ_01272	1333277	1334632	group_5983		hypothetical protein	2	TRUE	1356	244	179941	11.1821
BDABKFLJ_01273	1334745	1335452	group_5984		hypothetical protein	2	TRUE	708	325	459040	28.5261
BDABKFLJ_01274	1335517	1336212	group_5985		hypothetical protein	2	TRUE	696	62	89080.5	5.53573
BDABKFLJ_01275	1336209	1337072	group_5986	btuD_4	Vitamin B12 import ATP-binding protein BtuD	2	TRUE	864	82	94907.4	5.89783
BDABKFLJ_01276	1337079	1337438	group_5987	ytrA_3	HTH-type transcriptional repressor YtrA	2	TRUE	360	28	77777.8	4.83334
BDABKFLJ_01277	1338462	1340147	group_5988		putative ABC transporter ATP-binding/permease protein	2	TRUE	1686	695	412218	25.6165
BDABKFLJ_01278	1340116	1341846	cydD		ATP-binding/permease protein CydD	2	TRUE	1731	350	202195	12.565
BDABKFLJ_01279	1342022	1343215	group_5990		hypothetical protein	2	TRUE	1194	44	36850.9	2.29003
BDABKFLJ_01280	1343232	1343771	group_5991		hypothetical protein	2	TRUE	540	12	22222.2	1.38096
BDABKFLJ_01281	1343786	1345180	gloB_1		Hydroxyacylglutathione hydrolase	2	TRUE	1395	87	62365.6	3.87558
BDABKFLJ_01282	1345234	1345569	group_5993		hypothetical protein	2	TRUE	336	20	59523.8	3.69899
BDABKFLJ_01283	1345604	1346632	group_5994		hypothetical protein	2	TRUE	1029	585	568513	35.3291
BDABKFLJ_01284	1346625	1347260	group_5995	nreC	Oxygen regulatory protein NreC	2	TRUE	636	220	345912	21.496
BDABKFLJ_01285	1347861	1348637	group_5996		hypothetical protein	2	TRUE	777	5	6435.01	0.39989
BDABKFLJ_01286	1348651	1348740	group_2395		hypothetical protein	2	TRUE	90	0	0	0
BDABKFLJ_01287	1348753	1350093	group_5997	ythA_2	Putative cytochrome bd menaquinol oxidase subunit I	2	TRUE	1341	61	45488.4	2.82679
BDABKFLJ_01288	1350084	1351112	ythB_2		Putative cytochrome bd menaquinol oxidase subunit II	2	TRUE	1029	102	99125.4	6.15995
BDABKFLJ_01289	1351126	1351221	group_5999		hypothetical protein	2	TRUE	96	24	250000	15.5357
BDABKFLJ_01290	1351496	1352176	group_6000		IS3 family transposase ISEnfa5	1		681	2	2936.86	0.182505
BDABKFLJ_01291	1352296	1353069	group_6007		IS3 family transposase ISEnfa5	1		774	0	0	0
BDABKFLJ_01292	1353151	1353240	group_6014		hypothetical protein	1		90	26	288889	17.9524
BDABKFLJ_01293	1353406	1353846	group_6015	cwlJ_2	Cell wall hydrolase CwlJ	2	TRUE	441	234	530612	32.9738
BDABKFLJ_01294	1354271	1354522	group_6016		hypothetical protein	2	TRUE	252	18	71428.6	4.43878
BDABKFLJ_01295	1354615	1356690	group_6017		hypothetical protein	1		2076	1212	583815	36.28
BDABKFLJ_01296	1356857	1358398	group_2396		hypothetical protein	2	TRUE	1542	258	167315	10.3975
BDABKFLJ_01297	1358395	1358838	group_2397		hypothetical protein	2	TRUE	444	23	51801.8	3.21912
BDABKFLJ_01298	1358838	1359314	group_6018		hypothetical protein	2	TRUE	477	29	60796.6	3.77808
BDABKFLJ_01299	1359691	1361025	group_6019		hypothetical protein	2	TRUE	1335	206	154307	9.5891
BDABKFLJ_01300	1361045	1362709	xpsE		Type II secretion system protein E	2	TRUE	1665	131	78678.7	4.88933
BDABKFLJ_01301	1362722	1363768	pilT		Twitching mobility protein	2	TRUE	1047	83	79274.1	4.92633
BDABKFLJ_01302	1363765	1364970	epsF		Putative type II secretion system protein F	2	TRUE	1206	82	67993.4	4.22531
BDABKFLJ_01303	1365115	1365606	group_6023		hypothetical protein	1		492	159	323171	20.0828
BDABKFLJ_01304	1365753	1366727	group_6024		hypothetical protein	2	TRUE	975	56	57435.9	3.56924
BDABKFLJ_01305	1366727	1367320	group_6025		hypothetical protein	2	TRUE	594	82	138047	8.57866
BDABKFLJ_01306	1367317	1368003	group_2398		hypothetical protein	2	TRUE	687	129	187773	11.6688
BDABKFLJ_01307	1368062	1368814	group_6026	comC	Type 4 prepilin-like proteins leader peptide-processing enzyme	2	TRUE	753	154	204515	12.7092
BDABKFLJ_01308	1368848	1369570	group_6027		Putative glutamine amidotransferase	2	TRUE	723	173	239281	14.8696
BDABKFLJ_01309	1369613	1370230	lexA		LexA repressor	8		618	5049	8.1699e+06	507.702
BDABKFLJ_01310	1370395	1370709	group_6028	yneA	Cell division suppressor protein YneA	2	TRUE	315	139	441270	27.4218
BDABKFLJ_01311	1370706	1371371	group_6029	yneB	Resolvase YneB	2	TRUE	666	2235	3.35586e+06	208.543
BDABKFLJ_01312	1371411	1371920	group_6030		Acetyltransferase	2	TRUE	510	605	1.18627e+06	73.7186
BDABKFLJ_01313	1372169	1373038	group_6031		hypothetical protein	2	TRUE	870	256	294253	18.2858
BDABKFLJ_01314	1373256	1373489	group_2400		hypothetical protein	3		234	892	3.81197e+06	236.887
BDABKFLJ_01315	1373616	1375610	group_522	tkt	Transketolase	3		1995	21691	1.08727e+07	675.661
BDABKFLJ_01316	1375652	1375999	group_2401		hypothetical protein	2	TRUE	348	90	258621	16.0715
BDABKFLJ_01317	1376233	1377255	group_2402		hypothetical protein	2	TRUE	1023	462	451613	28.0646
BDABKFLJ_01318	1377270	1377389	group_6032		hypothetical protein	1		120	23	191667	11.9107
BDABKFLJ_01319	1377546	1378178	vraR_2		Response regulator protein VraR	6		633	333	526066	32.6913
BDABKFLJ_01320	1378153	1379190	group_6033		hypothetical protein	2	TRUE	1038	334	321773	19.9959
BDABKFLJ_01321	1379187	1379867	group_6034		hypothetical protein	2	TRUE	681	225	330396	20.5318
BDABKFLJ_01322	1379983	1380621	group_6035	liaH	Protein LiaH	2	TRUE	639	521	815336	50.6674
BDABKFLJ_01323	1380637	1380990	group_6036		hypothetical protein	2	TRUE	354	208	587571	36.5134
BDABKFLJ_01324	1381220	1381645	group_1059		hypothetical protein	10		426	349	819249	50.9106
BDABKFLJ_01325	1381746	1381964	group_1335		hypothetical protein	10		219	647	2.95434e+06	183.591
BDABKFLJ_01326	1382128	1382598	group_2404	luxS	S-ribosylhomocysteine lyase	2	TRUE	471	5014	1.06454e+07	661.539
BDABKFLJ_01327	1382886	1383857	group_6037		hypothetical protein	2	TRUE	972	1650	1.69753e+06	105.49
BDABKFLJ_01328	1384125	1385309	group_6038	thlA_2	Acetyl-CoA acetyltransferase	2	TRUE	1185	5156	4.35105e+06	270.388
BDABKFLJ_01329	1385428	1385694	group_6039		hypothetical protein	2	TRUE	267	3921	1.46854e+07	912.594
BDABKFLJ_01330	1386153	1386353	group_6040		hypothetical protein	2	TRUE	201	41	203980	12.6759
BDABKFLJ_01331	1386567	1387094	group_6041		IS1595 family transposase ISSpgl1	2	TRUE	528	237	448864	27.8937
BDABKFLJ_01332	1387315	1387818	group_2405		hypothetical protein	2	TRUE	504	1335	2.64881e+06	164.605
BDABKFLJ_01333	1387979	1388437	group_6042		hypothetical protein	2	TRUE	459	344	749455	46.5734
BDABKFLJ_01334	1388434	1389333	ydjG		NADH-specific methylglyoxal reductase	2	TRUE	900	579	643333	39.9787
BDABKFLJ_01335	1389408	1389953	group_6044	act	Methanol dehydrogenase activator	2	TRUE	546	1147	2.10073e+06	130.546
BDABKFLJ_01336	1390019	1390531	group_6045		hypothetical protein	2	TRUE	513	1179	2.29825e+06	142.82
BDABKFLJ_01337	1390656	1391120	fur		Ferric uptake regulation protein	18		465	8006	1.72172e+07	1069.93
BDABKFLJ_01338	1391359	1392261	xerD		Tyrosine recombinase XerD	2	TRUE	903	1096	1.21373e+06	75.4249
BDABKFLJ_01339	1392346	1393527	group_6047	deoB	Phosphopentomutase	2	TRUE	1182	3943	3.33587e+06	207.301
BDABKFLJ_01340	1393541	1394791	group_6048	pdp	Pyrimidine-nucleoside phosphorylase	2	TRUE	1251	4203	3.35971e+06	208.783
BDABKFLJ_01341	1395171	1395524	spoIIAA		Anti-sigma F factor antagonist	8		354	879	2.48305e+06	154.304
BDABKFLJ_01342	1395517	1395957	spoIIAB		Anti-sigma F factor	9		441	1601	3.63039e+06	225.603
BDABKFLJ_01343	1395968	1396759	sigF		RNA polymerase sigma-F factor	10		792	3452	4.35859e+06	270.856
BDABKFLJ_01344	1396775	1398217	group_6049	gerAA_3	Spore germination protein A1	2	TRUE	1443	3689	2.55648e+06	158.867
BDABKFLJ_01345	1398433	1399752	lysA		Diaminopimelate decarboxylase	8		1320	13940	1.05606e+07	656.268
BDABKFLJ_01346	1399953	1400324	group_6050	ribT	Protein RibT	2	TRUE	372	6084	1.63548e+07	1016.34
BDABKFLJ_01347	1400876	1401379	group_6051		hypothetical protein	2	TRUE	504	1416	2.80952e+06	174.592
BDABKFLJ_01348	1401550	1402329	scpA		Segregation and condensation protein A	6		780	1454	1.8641e+06	115.841
BDABKFLJ_01349	1402301	1402894	group_6052	scpB	Segregation and condensation protein B	2	TRUE	594	1520	2.55892e+06	159.019
BDABKFLJ_01350	1403105	1404175	group_6053	dacB	D-alanyl-D-alanine carboxypeptidase DacB	2	TRUE	1071	3044	2.8422e+06	176.623
BDABKFLJ_01351	1404778	1405509	rluB		Ribosomal large subunit pseudouridine synthase B	10		732	3084	4.21311e+06	261.816
BDABKFLJ_01352	1405878	1406411	group_6054	resA_2	Thiol-disulfide oxidoreductase ResA	1		534	1341	2.51124e+06	156.056
BDABKFLJ_01353	1406425	1408101	group_6055	ccs1	Cytochrome c biogenesis protein Ccs1	1		1677	2858	1.70423e+06	105.906
BDABKFLJ_01354	1408098	1409279	group_6056	ccsA_1	Cytochrome c biogenesis protein CcsA	2	TRUE	1182	2988	2.52792e+06	157.092
BDABKFLJ_01355	1409394	1410110	srrA_1		Transcriptional regulatory protein SrrA	10		717	1728	2.41004e+06	149.767
BDABKFLJ_01356	1410103	1411875	resE		Sensor histidine kinase ResE	10		1773	811	457417	28.4252
BDABKFLJ_01357	1412044	1412577	sigX		ECF RNA polymerase sigma factor SigX	5		534	3414	6.39326e+06	397.296
BDABKFLJ_01358	1412574	1413884	group_6057		hypothetical protein	2	TRUE	1311	7211	5.50038e+06	341.81
BDABKFLJ_01359	1414494	1415081	fmnP_1		Riboflavin transporter FmnP	2	TRUE	588	6216	1.05714e+07	656.94
BDABKFLJ_01360	1415317	1416663	group_6059		hypothetical protein	2	TRUE	1347	1055	783222	48.6717
BDABKFLJ_01361	1416710	1417096	rsbV_1		Anti-sigma-B factor antagonist	2	TRUE	387	257	664083	41.2681
BDABKFLJ_01362	1417148	1418842	group_6061		hypothetical protein	2	TRUE	1695	1113	656637	40.8054
BDABKFLJ_01363	1418865	1419284	group_6062		hypothetical protein	2	TRUE	420	8	19047.6	1.18368
BDABKFLJ_01364	1419291	1420433	group_6063		hypothetical protein	2	TRUE	1143	153	133858	8.31835
BDABKFLJ_01365	1420927	1422261	group_6064	glnA_1	Glutamine synthetase	2	TRUE	1335	891	667416	41.4752
BDABKFLJ_01366	1422508	1422777	group_6065		hypothetical protein	2	TRUE	270	131	485185	30.1509
BDABKFLJ_01367	1423002	1424627	group_6066		hypothetical protein	1		1626	16	9840.1	0.611493
BDABKFLJ_01368	1424819	1425397	group_2406		hypothetical protein	2	TRUE	579	63	108808	6.76167
BDABKFLJ_01369	1425809	1426672	rhaR_6		HTH-type transcriptional activator RhaR	2	TRUE	864	246	284722	17.6935
BDABKFLJ_01370	1426742	1427284	group_6068		hypothetical protein	2	TRUE	543	1617	2.9779e+06	185.056
BDABKFLJ_01371	1427521	1428042	group_2407		hypothetical protein	2	TRUE	522	65	124521	7.73811
BDABKFLJ_01372	1428931	1429467	ywrO		General stress protein 14	2	TRUE	537	144	268156	16.664
BDABKFLJ_01373	1429625	1429996	group_6070	ytcD_1	putative HTH-type transcriptional regulator YtcD	2	TRUE	372	133	357527	22.2178
BDABKFLJ_01374	1430146	1433364	colA		Collagenase ColA	2	TRUE	3219	1921	596769	37.085
BDABKFLJ_01375	1434088	1435131	group_6072		hypothetical protein	2	TRUE	1044	115	110153	6.84525
BDABKFLJ_01376	1435563	1436084	group_6073		hypothetical protein	2	TRUE	522	67	128352	7.97621
BDABKFLJ_01377	1436084	1436320	fdxA		Ferredoxin 7Fe	2	TRUE	237	48	202532	12.5859
BDABKFLJ_01378	1436446	1437396	group_6075		hypothetical protein	2	TRUE	951	480	504732	31.3655
BDABKFLJ_01379	1437762	1437854	group_6076		hypothetical protein	1		93	48	516129	32.0738
BDABKFLJ_01380	1437996	1438796	csxC_1		Exosporium protein C	2	TRUE	801	3475	4.33833e+06	269.597
BDABKFLJ_01381	1439655	1440827	group_6077		hypothetical protein	2	TRUE	1173	766	653026	40.581
BDABKFLJ_01382	1440971	1441774	csxC_2		Exosporium protein C	2	TRUE	804	795	988806	61.4474
BDABKFLJ_01383	1442587	1443060	group_6078		hypothetical protein	2	TRUE	474	308	649789	40.3798
BDABKFLJ_01384	1443196	1444335	group_6079		hypothetical protein	2	TRUE	1140	303	265789	16.517
BDABKFLJ_01385	1444842	1445183	gdnC_2		putative guanidinium efflux system subunit GdnC	2	TRUE	342	2	5847.95	0.363409
BDABKFLJ_01386	1445183	1445497	gdnD_1		putative guanidinium efflux system subunit GdnD	2	TRUE	315	3	9523.81	0.591838
BDABKFLJ_01387	1445563	1446435	group_6082		hypothetical protein	2	TRUE	873	10404	1.19175e+07	740.591
BDABKFLJ_01388	1446582	1447436	gbuB		Glycine betaine/carnitine transport permease protein GbuB	10		855	4076	4.76725e+06	296.251
BDABKFLJ_01389	1447429	1448628	group_6083	gbuA	Glycine betaine/carnitine transport ATP-binding protein GbuA	2	TRUE	1200	5282	4.40167e+06	273.533
BDABKFLJ_01390	1448946	1449599	group_2408		hypothetical protein	2	TRUE	654	375	573394	35.6324
BDABKFLJ_01391	1449872	1450603	group_6084		Riboflavin biosynthesis protein	2	TRUE	732	432	590164	36.6745
BDABKFLJ_01392	1450619	1451728	group_6085	ribD	Riboflavin biosynthesis protein RibD	2	TRUE	1110	652	587387	36.502
BDABKFLJ_01393	1451725	1452810	group_6086	oxyE	6-methylpretetramide 4-monooxygenase	2	TRUE	1086	724	666667	41.4287
BDABKFLJ_01394	1452825	1453388	group_6087		hypothetical protein	2	TRUE	564	550	975177	60.6004
BDABKFLJ_01395	1453431	1453556	group_6088		hypothetical protein	1		126	98	777778	48.3334
BDABKFLJ_01396	1453660	1454427	group_6089	kipR_2	HTH-type transcriptional regulator KipR	2	TRUE	768	1382	1.79948e+06	111.825
BDABKFLJ_01397	1454473	1455615	yfdE_3		Acetyl-CoA:oxalate CoA-transferase	2	TRUE	1143	304	265967	16.528
BDABKFLJ_01398	1455875	1456681	paaF_1		2,3-dehydroadipyl-CoA hydratase	2	TRUE	807	88	109046	6.77643
BDABKFLJ_01399	1456674	1457756	group_6092		Acyl-CoA dehydrogenase FadE27	2	TRUE	1083	86	79409	4.93472
BDABKFLJ_01400	1457753	1458907	group_1339		Acyl-CoA dehydrogenase FadE26	8		1155	153	132468	8.23193
BDABKFLJ_01401	1459220	1460557	group_6093	rpoN	RNA polymerase sigma-54 factor	2	TRUE	1338	468	349776	21.7361
BDABKFLJ_01402	1461038	1462765	group_6094	gabP	GABA permease	2	TRUE	1728	335	193866	12.0474
BDABKFLJ_01403	1463059	1464705	norR		Anaerobic nitric oxide reductase transcription regulator NorR	2	TRUE	1647	1462	887675	55.1627
BDABKFLJ_01404	1464959	1466290	group_6095	spuC	Putrescine--pyruvate aminotransferase	2	TRUE	1332	70	52552.6	3.26577
BDABKFLJ_01405	1466301	1466492	group_6096	ald_1	Alanine dehydrogenase	1		192	9	46875	2.91295
BDABKFLJ_01406	1466532	1467239	group_6097	ald_2	Alanine dehydrogenase	1		708	59	83333.3	5.17858
BDABKFLJ_01407	1467402	1468799	group_6098	aldHT	Aldehyde dehydrogenase, thermostable	2	TRUE	1398	178	127325	7.91234
BDABKFLJ_01408	1469305	1471329	group_6099	apc3_1	Acetophenone carboxylase gamma subunit	2	TRUE	2025	161	79506.2	4.94075
BDABKFLJ_01409	1471354	1473333	apc4_1		Acetophenone carboxylase delta subunit	2	TRUE	1980	82	41414.1	2.5736
BDABKFLJ_01410	1473554	1474672	group_6101	soxA	Monomeric sarcosine oxidase	2	TRUE	1119	364	325290	20.2145
BDABKFLJ_01411	1475229	1475861	yodC		Putative NAD(P)H nitroreductase YodC	2	TRUE	633	96	151659	9.42453
BDABKFLJ_01412	1475994	1476332	yodB_3		HTH-type transcriptional regulator YodB	2	TRUE	339	807	2.38053e+06	147.933
BDABKFLJ_01413	1476494	1477651	ydhP_1		Inner membrane transport protein YdhP	2	TRUE	1158	18	15544	0.965953
BDABKFLJ_01414	1478688	1478987	group_6105		hypothetical protein	2	TRUE	300	430	1.43333e+06	89.0716
BDABKFLJ_01415	1479227	1480579	group_6106		Nucleobase transporter PlUacP	2	TRUE	1353	169	124908	7.76213
BDABKFLJ_01416	1480654	1482024	group_6107	guaD_1	Guanine deaminase	2	TRUE	1371	302	220277	13.6887
BDABKFLJ_01417	1482417	1483307	group_6108	cmpR_2	HTH-type transcriptional activator CmpR	2	TRUE	891	130	145903	9.06688
BDABKFLJ_01418	1483422	1484624	group_6109		hypothetical protein	2	TRUE	1203	6321	5.25436e+06	326.522
BDABKFLJ_01419	1484837	1485598	COQ3_2		Ubiquinone biosynthesis O-methyltransferase, mitochondrial	2	TRUE	762	197	258530	16.0658
BDABKFLJ_01420	1485633	1486154	group_1688		hypothetical protein	2	TRUE	522	205	392720	24.4048
BDABKFLJ_01421	1486949	1487401	group_43688		hypothetical protein	2	TRUE	453	84	185430	11.5232
BDABKFLJ_01422	1487936	1488979	group_6111		hypothetical protein	2	TRUE	1044	72	68965.5	4.28572
BDABKFLJ_01423	1490220	1491539	group_6112		hypothetical protein	2	TRUE	1320	81	61363.6	3.81332
BDABKFLJ_01424	1491595	1492839	hblA_1		Hemolysin BL-binding component	2	TRUE	1245	67	53815.3	3.34424
BDABKFLJ_01425	1492862	1493974	hblA_2		Hemolysin BL-binding component	2	TRUE	1113	173	155436	9.65924
BDABKFLJ_01426	1494380	1495078	group_6115		hypothetical protein	2	TRUE	699	150	214592	13.3354
BDABKFLJ_01427	1495114	1495992	group_6116	yxlF_2	putative ABC transporter ATP-binding protein YxlF	2	TRUE	879	403	458476	28.491
BDABKFLJ_01428	1496214	1497230	ybhS		putative multidrug ABC transporter permease YbhS	2	TRUE	1017	640	629302	39.1067
BDABKFLJ_01429	1497227	1497955	rbbA		Ribosome-associated ATPase	2	TRUE	729	468	641975	39.8943
BDABKFLJ_01430	1498105	1498698	group_2410		hypothetical protein	2	TRUE	594	307	516835	32.1177
BDABKFLJ_01431	1498790	1499692	group_6119		hypothetical protein	2	TRUE	903	1185	1.31229e+06	81.5498
BDABKFLJ_01432	1499989	1500564	olsG		Ornithine lipid N-methyltransferase	2	TRUE	576	50	86805.6	5.39436
BDABKFLJ_01433	1500568	1501182	group_6120		hypothetical protein	2	TRUE	615	21	34146.3	2.12196
BDABKFLJ_01434	1501218	1501919	walR_2		Transcriptional regulatory protein WalR	2	TRUE	702	24	34188	2.12455
BDABKFLJ_01435	1501903	1503420	group_6122	sasA_6	Adaptive-response sensory-kinase SasA	2	TRUE	1518	162	106719	6.63186
BDABKFLJ_01436	1504204	1504512	group_6123		hypothetical protein	2	TRUE	309	108	349515	21.7199
BDABKFLJ_01437	1505481	1506341	group_6124		hypothetical protein	2	TRUE	861	200	232288	14.4351
BDABKFLJ_01438	1506427	1506966	group_6125		hypothetical protein	2	TRUE	540	81	150000	9.32145
BDABKFLJ_01439	1507153	1507407	group_6126		hypothetical protein	2	TRUE	255	0	0	0
BDABKFLJ_01440	1507388	1508296	group_6127	yxlF_3	putative ABC transporter ATP-binding protein YxlF	2	TRUE	909	13	14301.4	0.888733
BDABKFLJ_01441	1508293	1509072	group_6128	yxlG	putative transmembrane protein YxlG	2	TRUE	780	164	210256	13.066
BDABKFLJ_01442	1509091	1509792	ecsA_1		Putative ABC transporter ATP-binding protein AlbC	2	TRUE	702	27	38461.5	2.39011
BDABKFLJ_01443	1509782	1511380	group_6130		hypothetical protein	2	TRUE	1599	388	242652	15.0791
BDABKFLJ_01444	1512014	1512472	group_1690		hypothetical protein	2	TRUE	459	33	71895.4	4.4678
BDABKFLJ_01445	1512610	1512756	group_1691		hypothetical protein	1		147	14	95238.1	5.91838
BDABKFLJ_01446	1513083	1513232	group_2412		hypothetical protein	2	TRUE	150	14	93333.3	5.80001
BDABKFLJ_01447	1513406	1513576	group_6131		hypothetical protein	2	TRUE	171	35	204678	12.7193
BDABKFLJ_01448	1513630	1514139	group_6132		hypothetical protein	2	TRUE	510	290	568627	35.3362
BDABKFLJ_01449	1514329	1514442	group_6133		hypothetical protein	2	TRUE	114	90	789474	49.0602
BDABKFLJ_01450	1514794	1515027	group_6134		hypothetical protein	1		234	55	235043	14.6063
BDABKFLJ_01451	1516013	1516897	group_6135	vanY	D-alanyl-D-alanine carboxypeptidase	1		885	86	97175.1	6.03875
BDABKFLJ_01452	1517319	1517852	group_1692		hypothetical protein	1		534	38	71161	4.42216
BDABKFLJ_01453	1518154	1519128	group_6136		hypothetical protein	1		975	987	1.01231e+06	62.9078
BDABKFLJ_01454	1520093	1520524	group_6137		hypothetical protein	1		432	111	256944	15.9673
BDABKFLJ_01455	1520598	1520891	group_6138		hypothetical protein	1		294	208	707483	43.9651
BDABKFLJ_01456	1520995	1521246	group_6139		hypothetical protein	1		252	9	35714.3	2.21939
BDABKFLJ_01457	1521904	1522032	group_6140		hypothetical protein	1		129	140	1.08527e+06	67.442
BDABKFLJ_01458	1522008	1522343	group_6141	hxlR_1	HTH-type transcriptional activator HxlR	1		336	56	166667	10.3572
BDABKFLJ_01459	1522514	1523137	group_2413		hypothetical protein	1		624	75	120192	7.46911
BDABKFLJ_01460	1523382	1524299	group_6143	bcrA_3	Bacitracin transport ATP-binding protein BcrA	1		918	200	217865	13.5388
BDABKFLJ_01461	1524292	1525071	group_6144		hypothetical protein	1		780	152	194872	12.1099
BDABKFLJ_01462	1525082	1525753	group_6145	srrA_2	Transcriptional regulatory protein SrrA	1		672	589	876488	54.4676
BDABKFLJ_01463	1525773	1526681	group_6146	baeS	Signal transduction histidine-protein kinase BaeS	1		909	925	1.0176e+06	63.2368
BDABKFLJ_01464	1526924	1528159	group_6147		IS110 family transposase ISHaha5	1		1236	5	4045.31	0.251387
BDABKFLJ_01465	1528724	1528936	group_6152		hypothetical protein	1		213	24	112676	7.00203
BDABKFLJ_01466	1529026	1529439	group_2415		hypothetical protein	2	TRUE	414	0	0	0
BDABKFLJ_01467	1529502	1529873	group_6153	arlR_3	Response regulator ArlR	1		372	5	13440.9	0.835255
BDABKFLJ_01468	1530304	1530693	group_6154		hypothetical protein	1		390	130	333333	20.7143
BDABKFLJ_01469	1531490	1532278	group_6155		hypothetical protein	1		789	2344	2.97085e+06	184.617
BDABKFLJ_01470	1532660	1533028	group_6156		hypothetical protein	1		369	793	2.14905e+06	133.548
BDABKFLJ_01471	1534636	1535205	group_6157	lytG	Exo-glucosaminidase LytG	1		570	32	56140.4	3.48873
BDABKFLJ_01472	1535218	1535856	group_6158	walR_2	Transcriptional regulatory protein WalR	1		639	42	65727.7	4.08452
BDABKFLJ_01473	1535853	1537187	group_6159	sasA_7	Adaptive-response sensory-kinase SasA	1		1335	202	151311	9.40291
BDABKFLJ_01474	1537832	1538899	group_6160		hypothetical protein	1		1068	182	170412	10.5899
BDABKFLJ_01475	1539286	1540647	eutB_1		Ethanolamine ammonia-lyase heavy chain	3		1362	190	139501	8.66899
BDABKFLJ_01476	1540663	1541520	group_6161	eutC_1	Ethanolamine ammonia-lyase light chain	1		858	334	389277	24.1909
BDABKFLJ_01477	1541732	1542196	pdtaR_1		putative transcriptional regulatory protein pdtaR	1		465	382	821505	51.0508
BDABKFLJ_01478	1542898	1543590	group_6163	walR_3	Transcriptional regulatory protein WalR	1		693	166	239538	14.8856
BDABKFLJ_01479	1543580	1544704	group_6164	sasA_8	Adaptive-response sensory-kinase SasA	1		1125	304	270222	16.7924
BDABKFLJ_01480	1544793	1545716	dacF_1		D-alanyl-D-alanine carboxypeptidase DacF	1		924	126	136364	8.47404
BDABKFLJ_01481	1545963	1546571	group_6166		hypothetical protein	2	TRUE	609	111	182266	11.3266
BDABKFLJ_01482	1546749	1548017	group_6167	ulaA	Ascorbate-specific PTS system EIIC component	2	TRUE	1269	326	256895	15.9642
BDABKFLJ_01483	1548145	1548408	group_6168		hypothetical protein	2	TRUE	264	52	196970	12.2403
BDABKFLJ_01484	1548408	1548863	group_2416	ulaC	Ascorbate-specific PTS system EIIA component	2	TRUE	456	111	243421	15.1269
BDABKFLJ_01485	1549263	1550156	group_6169	cysL_1	HTH-type transcriptional regulator CysL	2	TRUE	894	28	31319.9	1.94631
BDABKFLJ_01486	1550294	1551259	group_6170	potA_1	Spermidine/putrescine import ATP-binding protein PotA	2	TRUE	966	16	16563.1	1.02928
BDABKFLJ_01487	1551256	1552287	group_6171		putative protein	2	TRUE	1032	19	18410.9	1.14411
BDABKFLJ_01488	1552497	1554158	group_6172		hypothetical protein	2	TRUE	1662	95	57160	3.5521
BDABKFLJ_01489	1554151	1555263	group_1695	rnj	Ribonuclease J	2	TRUE	1113	106	95238.1	5.91838
BDABKFLJ_01490	1555247	1556056	group_6173		hypothetical protein	2	TRUE	810	173	213580	13.2725
BDABKFLJ_01491	1556659	1557975	group_6174	htpX	Protease HtpX	2	TRUE	1317	426	323462	20.1009
BDABKFLJ_01492	1558103	1558918	group_6175		hypothetical protein	2	TRUE	816	1985	2.4326e+06	151.169
BDABKFLJ_01493	1559105	1559464	group_6176	yjbR	putative protein YjbR	2	TRUE	360	147	408333	25.3751
BDABKFLJ_01494	1559853	1560209	group_6177		hypothetical protein	2	TRUE	357	135	378151	23.4994
BDABKFLJ_01495	1560226	1560981	group_6178		hypothetical protein	2	TRUE	756	250	330688	20.5499
BDABKFLJ_01496	1561143	1561547	group_6179		hypothetical protein	2	TRUE	405	183	451852	28.0794
BDABKFLJ_01497	1561549	1561998	group_6180		putative HTH-type transcriptional regulator	2	TRUE	450	259	575556	35.7667
BDABKFLJ_01498	1562246	1563283	group_2417		hypothetical protein	2	TRUE	1038	236	227360	14.1288
BDABKFLJ_01499	1563510	1565204	group_6181	smc_1	Chromosome partition protein Smc	2	TRUE	1695	2018	1.19056e+06	73.985
BDABKFLJ_01500	1565456	1565596	group_6182		hypothetical protein	2	TRUE	141	12565	8.91135e+07	5537.78
BDABKFLJ_01501	1565701	1567497	group_6183	ettA_1	Energy-dependent translational throttle protein EttA	2	TRUE	1797	1142	635504	39.4921
BDABKFLJ_01502	1567490	1568278	group_6184		hypothetical protein	2	TRUE	789	2010	2.54753e+06	158.311
BDABKFLJ_01503	1568517	1569251	group_6185		hypothetical protein	2	TRUE	735	11715	1.59388e+07	990.483
BDABKFLJ_01504	1569342	1569725	group_2418		hypothetical protein	2	TRUE	384	340	885417	55.0224
BDABKFLJ_01505	1569911	1570648	group_6186		hypothetical protein	2	TRUE	738	554	750678	46.6493
BDABKFLJ_01506	1570632	1570928	group_6187		hypothetical protein	2	TRUE	297	116	390572	24.2713
BDABKFLJ_01507	1570947	1571369	group_6188		hypothetical protein	2	TRUE	423	273	645390	40.1065
BDABKFLJ_01508	1571446	1571892	group_6189		hypothetical protein	2	TRUE	447	377	843400	52.4114
BDABKFLJ_01509	1571919	1573820	group_6190		hypothetical protein	2	TRUE	1902	1356	712934	44.3038
BDABKFLJ_01510	1573852	1576197	group_6191		hypothetical protein	1		2346	1284	547315	34.0118
BDABKFLJ_01511	1576242	1577183	group_6192		hypothetical protein	1		942	591	627389	38.9878
BDABKFLJ_01512	1577185	1578540	group_6193		hypothetical protein	1		1356	821	605457	37.6249
BDABKFLJ_01513	1578609	1579844	group_6194		hypothetical protein	1		1236	997	806634	50.1267
BDABKFLJ_01514	1579846	1581153	group_6195		hypothetical protein	1		1308	1125	860092	53.4487
BDABKFLJ_01515	1581155	1582228	group_43670		hypothetical protein	2	TRUE	1074	636	592179	36.7998
BDABKFLJ_01516	1582254	1582850	group_6196		hypothetical protein	1		597	321	537688	33.4136
BDABKFLJ_01517	1582979	1583728	group_6197		hypothetical protein	1		750	1007	1.34267e+06	83.4373
BDABKFLJ_01518	1583785	1584951	group_6198		hypothetical protein	2	TRUE	1167	1299	1.11311e+06	69.172
BDABKFLJ_01519	1584978	1585463	group_6199		hypothetical protein	2	TRUE	486	390	802469	49.8678
BDABKFLJ_01520	1585476	1589270	group_6200		hypothetical protein	2	TRUE	3795	3265	860343	53.4643
BDABKFLJ_01521	1589295	1589936	group_6201		hypothetical protein	2	TRUE	642	326	507788	31.5555
BDABKFLJ_01522	1589947	1590636	group_6202		hypothetical protein	2	TRUE	690	369	534783	33.233
BDABKFLJ_01523	1590605	1591201	group_6203		hypothetical protein	2	TRUE	597	258	432161	26.8558
BDABKFLJ_01524	1591201	1597251	group_6204		hypothetical protein	1		6051	3241	535614	33.2846
BDABKFLJ_01525	1597409	1597930	group_2419		hypothetical protein	2	TRUE	522	340	651341	40.4763
BDABKFLJ_01526	1598197	1599195	group_6205		hypothetical protein	2	TRUE	999	3578	3.58158e+06	222.57
BDABKFLJ_01527	1599218	1599988	group_6206		hypothetical protein	2	TRUE	771	1863	2.41634e+06	150.159
BDABKFLJ_01528	1599985	1600524	group_6207		hypothetical protein	2	TRUE	540	1530	2.83333e+06	176.072
BDABKFLJ_01529	1600905	1601381	group_6208		hypothetical protein	2	TRUE	477	211	442348	27.4888
BDABKFLJ_01530	1601459	1601968	group_6209		hypothetical protein	2	TRUE	510	123	241176	14.9874
BDABKFLJ_01531	1602246	1603559	group_6210		hypothetical protein	2	TRUE	1314	922	701674	43.6041
BDABKFLJ_01532	1603575	1604561	group_6211		hypothetical protein	2	TRUE	987	414	419453	26.0661
BDABKFLJ_01533	1604895	1605353	group_6212		hypothetical protein	2	TRUE	459	23	50108.9	3.11392
BDABKFLJ_01534	1605438	1605668	group_6213		hypothetical protein	2	TRUE	231	7	30303	1.88312
BDABKFLJ_01535	1605849	1606160	group_6214		hypothetical protein	2	TRUE	312	6	19230.8	1.19506
BDABKFLJ_01536	1606192	1606374	group_6215		hypothetical protein	2	TRUE	183	3	16393.4	1.01874
BDABKFLJ_01537	1606535	1607206	group_6216		hypothetical protein	2	TRUE	672	27	40178.6	2.49682
BDABKFLJ_01538	1607364	1607894	group_6217	yuaF	putative membrane protein YuaF	2	TRUE	531	3442	6.48211e+06	402.818
BDABKFLJ_01539	1607910	1609460	group_1340	yqiK	Inner membrane protein YqiK	6		1551	5017	3.23469e+06	201.013
BDABKFLJ_01540	1609599	1610144	group_6218	ydaF_1	Putative ribosomal N-acetyltransferase YdaF	2	TRUE	546	1484	2.71795e+06	168.901
BDABKFLJ_01541	1610550	1611830	serS_2		Serine--tRNA ligase	2	TRUE	1281	1008	786885	48.8994
BDABKFLJ_01542	1612377	1612466	group_2420		hypothetical protein	2	TRUE	90	15	166667	10.3572
BDABKFLJ_01543	1612811	1613131	group_6219		hypothetical protein	1		321	306	953271	59.2391
BDABKFLJ_01544	1613180	1613572	group_6220		hypothetical protein	1		393	52	132316	8.22248
BDABKFLJ_01545	1614029	1614268	group_1693		hypothetical protein	2	TRUE	240	202	841667	52.3037
BDABKFLJ_01546	1614882	1615352	group_1697		hypothetical protein	1		471	76	161359	10.0273
BDABKFLJ_01547	1615459	1615995	group_6221		hypothetical protein	2	TRUE	537	181	337058	20.9458
BDABKFLJ_01548	1616174	1616929	group_1700	menH_2	2-succinyl-6-hydroxy-2,4-cyclohexadiene-1-carboxylate synthase	4		756	935	1.23677e+06	76.8567
BDABKFLJ_01549	1616950	1617771	group_2421		hypothetical protein	3		822	815	991484	61.6138
BDABKFLJ_01550	1618802	1620007	group_6222	ynfM_1	Inner membrane transport protein YnfM	2	TRUE	1206	116	96185.7	5.97727
BDABKFLJ_01551	1620037	1620765	group_2422		hypothetical protein	2	TRUE	729	165	226337	14.0653
BDABKFLJ_01552	1620848	1621630	fabI		Enoyl-[acyl-carrier-protein] reductase [NADH] FabI	10		783	2947	3.76373e+06	233.889
BDABKFLJ_01553	1621831	1622175	group_6223		hypothetical protein	1		345	31	89855.1	5.58386
BDABKFLJ_01554	1622480	1622623	group_2423		hypothetical protein	2	TRUE	144	70	486111	30.2084
BDABKFLJ_01555	1622742	1622990	group_257		Ferredoxin	19		249	2532	1.01687e+07	631.912
BDABKFLJ_01556	1623096	1624124	group_6224		hypothetical protein	2	TRUE	1029	248	241011	14.9771
BDABKFLJ_01557	1624125	1625567	recQ_2		ATP-dependent DNA helicase RecQ	2	TRUE	1443	580	401940	24.9778
BDABKFLJ_01558	1625655	1626380	group_6226		hypothetical protein	2	TRUE	726	3344	4.60606e+06	286.234
BDABKFLJ_01559	1626541	1627296	group_6227	ypbG_2	putative protein YpbG	2	TRUE	756	1771	2.34259e+06	145.576
BDABKFLJ_01560	1627649	1628614	group_6228		Ferredoxin--NADP reductase	2	TRUE	966	4301	4.45238e+06	276.684
BDABKFLJ_01561	1628795	1629355	group_2424	plsY_2	Glycerol-3-phosphate acyltransferase	2	TRUE	561	3	5347.59	0.332315
BDABKFLJ_01562	1629360	1630901	phnW		2-aminoethylphosphonate--pyruvate transaminase	2	TRUE	1542	276	178988	11.1229
BDABKFLJ_01563	1630930	1631898	group_6230	ansA	putative L-asparaginase	2	TRUE	969	572	590299	36.683
BDABKFLJ_01564	1632176	1632871	group_525	prsW	Protease PrsW	3		696	5509	7.91523e+06	491.876
BDABKFLJ_01565	1632966	1633799	group_6231	sleB	Spore cortex-lytic enzyme	2	TRUE	834	223	267386	16.6162
BDABKFLJ_01566	1633815	1635098	group_6232	ypeB	Sporulation protein YpeB	2	TRUE	1284	404	314642	19.5528
BDABKFLJ_01567	1635186	1635845	group_6233	ypfA	putative protein YpfA	2	TRUE	660	5078	7.69394e+06	478.124
BDABKFLJ_01568	1635930	1636604	cmk		Cytidylate kinase	4		675	1576	2.33481e+06	145.092
BDABKFLJ_01569	1636707	1637843	group_6234	ypfD	30S ribosomal protein S1	2	TRUE	1137	18500	1.62709e+07	1011.12
BDABKFLJ_01570	1638107	1639417	der_1		GTPase Der	9		1311	14286	1.0897e+07	677.174
BDABKFLJ_01571	1639493	1640509	group_6235	gpsA	Glycerol-3-phosphate dehydrogenase [NAD(P)+]	2	TRUE	1017	3576	3.51622e+06	218.509
BDABKFLJ_01572	1640779	1640991	group_6236		hypothetical protein	2	TRUE	213	36	169014	10.503
BDABKFLJ_01573	1641013	1641792	group_6237		hypothetical protein	2	TRUE	780	337	432051	26.849
BDABKFLJ_01574	1641887	1643365	spoIVA		Stage IV sporulation protein A	10		1479	5827	3.93982e+06	244.832
BDABKFLJ_01575	1643565	1643837	hup		DNA-binding protein HU	18		273	17688	6.47912e+07	4026.32
BDABKFLJ_01576	1644276	1644845	folE		GTP cyclohydrolase 1	10		570	781	1.37018e+06	85.1468
BDABKFLJ_01577	1644909	1645127	mtrB		Transcription attenuation protein MtrB	10		219	3331	1.521e+07	945.198
BDABKFLJ_01578	1645485	1646252	group_6238		hypothetical protein	2	TRUE	768	3278	4.26823e+06	265.24
BDABKFLJ_01579	1646267	1646971	group_6239	menG	Demethylmenaquinone methyltransferase	2	TRUE	705	2966	4.20709e+06	261.441
BDABKFLJ_01580	1646991	1647965	hepT		Heptaprenyl diphosphate synthase component 2	10		975	6382	6.54564e+06	406.766
BDABKFLJ_01581	1648052	1648468	ndk		Nucleoside diphosphate kinase	9		417	11844	2.84029e+07	1765.04
BDABKFLJ_01582	1648810	1649958	group_6240	fadA_1	3-ketoacyl-CoA thiolase	2	TRUE	1149	170	147955	9.19435
BDABKFLJ_01583	1649973	1650740	group_6241		putative oxidoreductase	2	TRUE	768	173	225260	13.9984
BDABKFLJ_01584	1650874	1652502	group_6242		Long-chain-fatty-acid--CoA ligase	2	TRUE	1629	1131	694291	43.1453
BDABKFLJ_01585	1653043	1653273	group_6243		hypothetical protein	2	TRUE	231	129	558442	34.7032
BDABKFLJ_01586	1653360	1654130	cheR_1		Chemotaxis protein methyltransferase	8		771	1103	1.43061e+06	88.9023
BDABKFLJ_01587	1654487	1655668	aroC		Chorismate synthase	11		1182	1690	1.42978e+06	88.8508
BDABKFLJ_01588	1655672	1656763	group_6244	aroB	3-dehydroquinate synthase	2	TRUE	1092	2139	1.95879e+06	121.725
BDABKFLJ_01589	1656760	1657128	group_6245	aroH	Chorismate mutase AroH	2	TRUE	369	797	2.15989e+06	134.222
BDABKFLJ_01590	1657147	1658247	hisC_1		Histidinol-phosphate aminotransferase	2	TRUE	1101	4609	4.18619e+06	260.143
BDABKFLJ_01591	1658244	1659341	tyrC		hypothetical protein	7		1098	5353	4.87523e+06	302.961
BDABKFLJ_01592	1659444	1660733	group_6247	aroA1	3-phosphoshikimate 1-carboxyvinyltransferase 1	2	TRUE	1290	387	300000	18.6429
BDABKFLJ_01593	1660834	1662096	group_6248	bepA_1	Beta-barrel assembly-enhancing protease	2	TRUE	1263	2026	1.60412e+06	99.6846
BDABKFLJ_01594	1662111	1662668	group_1067		hypothetical protein	10		558	1717	3.07706e+06	191.218
BDABKFLJ_01595	1663127	1663576	group_6249		hypothetical protein	2	TRUE	450	751	1.66889e+06	103.71
BDABKFLJ_01596	1663733	1664236	petC_1		Cytochrome b6-f complex iron-sulfur subunit	2	TRUE	504	2333	4.62897e+06	287.658
BDABKFLJ_01597	1664259	1664933	qcrB		Menaquinol-cytochrome c reductase cytochrome b subunit	19		675	10852	1.6077e+07	999.075
BDABKFLJ_01598	1664977	1665774	petD		Cytochrome b6-f complex subunit 4	2	TRUE	798	24854	3.11454e+07	1935.47
BDABKFLJ_01599	1666022	1666618	group_6252		hypothetical protein	2	TRUE	597	223	373534	23.2125
BDABKFLJ_01600	1666668	1667354	group_1068		hypothetical protein	10		687	8070	1.17467e+07	729.976
BDABKFLJ_01601	1667486	1668355	group_6253		hypothetical protein	2	TRUE	870	816	937931	58.2858
BDABKFLJ_01602	1668470	1668805	ypjD		putative protein YpjD	8		336	136	404762	25.1531
BDABKFLJ_01603	1668805	1669602	group_6254	dapB	4-hydroxy-tetrahydrodipicolinate reductase	2	TRUE	798	5467	6.85088e+06	425.734
BDABKFLJ_01604	1669621	1670025	mgsA		Methylglyoxal synthase	10		405	2385	5.88889e+06	365.953
BDABKFLJ_01605	1670056	1671201	group_6255	bshA	N-acetyl-alpha-D-glucosaminyl L-malate synthase	2	TRUE	1146	8551	7.46161e+06	463.686
BDABKFLJ_01606	1671188	1672381	group_6256	cca	CCA-adding enzyme	2	TRUE	1194	9758	8.17253e+06	507.865
BDABKFLJ_01607	1672633	1673619	group_6257	birA	Bifunctional ligase/repressor BirA	2	TRUE	987	1036	1.04965e+06	65.2281
BDABKFLJ_01608	1673799	1674632	group_6258		hypothetical protein	2	TRUE	834	532	637890	39.6404
BDABKFLJ_01609	1674633	1675232	group_6259		hypothetical protein	2	TRUE	600	183	305000	18.9536
BDABKFLJ_01610	1675225	1675545	group_6260		hypothetical protein	2	TRUE	321	71	221184	13.745
BDABKFLJ_01611	1676144	1676902	group_6261	lolD_1	Lipoprotein-releasing system ATP-binding protein LolD	2	TRUE	759	41	54018.4	3.35687
BDABKFLJ_01612	1677741	1678577	group_6262	panB	3-methyl-2-oxobutanoate hydroxymethyltransferase	2	TRUE	837	663	792115	49.2244
BDABKFLJ_01613	1678578	1679432	group_6263	panC	Pantothenate synthetase	2	TRUE	855	700	818713	50.8773
BDABKFLJ_01614	1679434	1679817	panD		Aspartate 1-decarboxylase	7		384	246	640625	39.8103
BDABKFLJ_01615	1680208	1681983	group_804		Oleate hydratase	2	TRUE	1776	6770	3.81194e+06	236.885
BDABKFLJ_01616	1682570	1683472	group_6264		S-adenosylmethionine/S-adenosylhomocysteine transporter	2	TRUE	903	465	514950	32.0005
BDABKFLJ_01617	1683706	1684191	decR		DNA-binding transcriptional activator DecR	2	TRUE	486	44	90535	5.62611
BDABKFLJ_01618	1684598	1684861	group_6265		hypothetical protein	1		264	50	189394	11.7695
BDABKFLJ_01619	1685139	1685714	yyaP		putative protein YyaP	2	TRUE	576	405	703125	43.6943
BDABKFLJ_01620	1685867	1686715	group_181		IS3 family transposase ISBsu1	1		849	18	21201.4	1.31752
BDABKFLJ_01621	1686700	1687017	group_2285		IS3 family transposase ISBsu1	1		318	0	0	0
BDABKFLJ_01622	1687449	1687673	group_2426		hypothetical protein	2	TRUE	225	213	946667	58.8287
BDABKFLJ_01623	1688059	1688685	group_2428		hypothetical protein	1		627	1190	1.89793e+06	117.943
BDABKFLJ_01624	1689514	1689960	bcrR		HTH-type transcriptional activator BcrR	2	TRUE	447	119	266219	16.5437
BDABKFLJ_01625	1690429	1691961	alv		Alveolysin	2	TRUE	1533	9360	6.10568e+06	379.425
BDABKFLJ_01626	1692153	1693427	gltT_2		Proton/sodium-glutamate symport protein	2	TRUE	1275	339	265882	16.5227
BDABKFLJ_01627	1693703	1694188	group_6269		hypothetical protein	2	TRUE	486	174	358025	22.2487
BDABKFLJ_01628	1694752	1697523	group_6270	dinG	3'-5' exonuclease DinG	2	TRUE	2772	3340	1.20491e+06	74.8765
BDABKFLJ_01629	1697680	1698342	ppiB		putative peptidyl-prolyl cis-trans isomerase	2	TRUE	663	1033	1.55807e+06	96.8231
BDABKFLJ_01630	1698527	1698979	alkA_1		DNA-3-methyladenine glycosylase	2	TRUE	453	451	995585	61.8686
BDABKFLJ_01631	1698972	1699463	ogt		Methylated-DNA--protein-cysteine methyltransferase	2	TRUE	492	454	922764	57.3433
BDABKFLJ_01632	1699594	1699755	group_6273		hypothetical protein	1		162	57	351852	21.8651
BDABKFLJ_01633	1700723	1701055	group_6274		hypothetical protein	2	TRUE	333	162	486486	30.2317
BDABKFLJ_01634	1701197	1702717	group_6275	bauC_1	Putative 3-oxopropanoate dehydrogenase	2	TRUE	1521	4317	2.83826e+06	176.378
BDABKFLJ_01635	1702756	1704117	group_6276	tpa	Taurine--pyruvate aminotransferase	2	TRUE	1362	3506	2.57416e+06	159.966
BDABKFLJ_01636	1704363	1705532	group_6277		hypothetical protein	2	TRUE	1170	269	229915	14.2876
BDABKFLJ_01637	1705686	1706930	group_6278	hyuC	N-carbamoyl-L-amino-acid hydrolase	2	TRUE	1245	266	213655	13.2771
BDABKFLJ_01638	1707373	1708776	group_6279		D-hydantoinase	2	TRUE	1404	235	167379	10.4014
BDABKFLJ_01639	1708927	1710279	group_6280	gltD	Glutamate synthase [NADPH] small chain	2	TRUE	1353	111	82039.9	5.0982
BDABKFLJ_01640	1710476	1711738	group_2431	preA	NAD-dependent dihydropyrimidine dehydrogenase subunit PreA	3		1263	228	180523	11.2182
BDABKFLJ_01641	1712153	1713673	group_6281	hyuP	Hydantoin permease	2	TRUE	1521	730	479947	29.8254
BDABKFLJ_01642	1713744	1713953	group_6282		hypothetical protein	2	TRUE	210	204	971429	60.3675
BDABKFLJ_01643	1714601	1715959	mgtE_2		Magnesium transporter MgtE	2	TRUE	1359	1563	1.15011e+06	71.4713
BDABKFLJ_01644	1716300	1717676	group_2432	yifK	putative transport protein YifK	3		1377	355	257807	16.0209
BDABKFLJ_01645	1718330	1719724	group_6284	gerAA_2	Spore germination protein A1	2	TRUE	1395	418	299642	18.6206
BDABKFLJ_01646	1719755	1720837	group_6285	gerBB	Spore germination protein B2	2	TRUE	1083	72	66482	4.13139
BDABKFLJ_01647	1720834	1721946	group_6286	gerBC_2	Spore germination protein A3	2	TRUE	1113	341	306379	19.0393
BDABKFLJ_01648	1722590	1723300	group_6287		Polyphenol oxidase	2	TRUE	711	231	324895	20.1899
BDABKFLJ_01649	1723586	1724221	group_6288		hypothetical protein	2	TRUE	636	94	147799	9.18465
BDABKFLJ_01650	1724705	1725313	group_6289		hypothetical protein	2	TRUE	609	111	182266	11.3266
BDABKFLJ_01651	1726071	1726238	group_6290		hypothetical protein	2	TRUE	168	24	142857	8.87757
BDABKFLJ_01652	1726672	1727628	group_6291		hypothetical protein	2	TRUE	957	158	165099	10.2598
BDABKFLJ_01653	1727882	1728703	group_6292	yfmS_1	Putative sensory transducer protein YfmS	2	TRUE	822	4614	5.61314e+06	348.817
BDABKFLJ_01654	1728794	1729411	gph_1		Phosphoglycolate phosphatase	2	TRUE	618	851	1.37702e+06	85.5723
BDABKFLJ_01655	1729935	1730081	group_6294		hypothetical protein	2	TRUE	147	995	6.76871e+06	420.628
BDABKFLJ_01656	1730316	1732001	group_6295	ybiT_3	putative ABC transporter ATP-binding protein YbiT	2	TRUE	1686	88	52194.5	3.24352
BDABKFLJ_01657	1732101	1732859	lvr		Levodione reductase	2	TRUE	759	125	164690	10.2344
BDABKFLJ_01658	1733705	1734343	group_6297	ribE	Riboflavin synthase	2	TRUE	639	529	827856	51.4454
BDABKFLJ_01659	1734355	1734984	group_6298	ribBA	Riboflavin biosynthesis protein RibBA	2	TRUE	630	600	952381	59.1838
BDABKFLJ_01660	1734998	1735480	group_6299	ribH	6,7-dimethyl-8-ribityllumazine synthase	2	TRUE	483	606	1.25466e+06	77.9682
BDABKFLJ_01661	1735644	1737086	group_6300	gerXA_1	Spore germination protein XA	2	TRUE	1443	3148	2.18157e+06	135.569
BDABKFLJ_01662	1737346	1737561	group_6301		hypothetical protein	2	TRUE	216	677	3.13426e+06	194.772
BDABKFLJ_01663	1738361	1739668	group_6302		hypothetical protein	2	TRUE	1308	227	173547	10.7848
BDABKFLJ_01664	1739805	1740356	group_6303		hypothetical protein	2	TRUE	552	374	677536	42.1041
BDABKFLJ_01665	1740386	1741237	group_6304		hypothetical protein	2	TRUE	852	831	975352	60.6113
BDABKFLJ_01666	1742020	1743507	mqo1_1		putative malate:quinone oxidoreductase 1	1		1488	912	612903	38.0876
BDABKFLJ_01667	1743906	1744127	group_6307		hypothetical protein	2	TRUE	222	151	680180	42.2684
BDABKFLJ_01668	1744216	1744971	group_6308		3-beta-hydroxycholanate 3-dehydrogenase (NAD(+)) 2	2	TRUE	756	82	108466	6.74038
BDABKFLJ_01669	1745124	1745633	group_6309	queT_2	Queuosine precursor transporter QueT	2	TRUE	510	335	656863	40.8194
BDABKFLJ_01670	1745926	1746459	group_6310		hypothetical protein	2	TRUE	534	828	1.55056e+06	96.3565
BDABKFLJ_01671	1746844	1747068	group_6311		hypothetical protein	2	TRUE	225	7	31111.1	1.93334
BDABKFLJ_01672	1747081	1748109	splB		Spore photoproduct lyase	8		1029	26	25267.2	1.57018
BDABKFLJ_01673	1748223	1749161	arcA		Arginine deiminase	2	TRUE	939	20	21299.3	1.3236
BDABKFLJ_01674	1749191	1749697	group_1704	aroP	Aromatic amino acid transport protein AroP	2	TRUE	507	14	27613.4	1.71598
BDABKFLJ_01675	1749684	1750508	group_1705		hypothetical protein	1		825	77	93333.3	5.80001
BDABKFLJ_01676	1750518	1751282	group_2433		hypothetical protein	2	TRUE	765	678	886275	55.0757
BDABKFLJ_01677	1751556	1752422	group_2434		hypothetical protein	2	TRUE	867	358	412918	25.66
BDABKFLJ_01678	1752636	1753055	group_2435		hypothetical protein	2	TRUE	420	43	102381	6.36226
BDABKFLJ_01679	1753201	1753572	group_6313		hypothetical protein	1		372	19	51075.3	3.17397
BDABKFLJ_01680	1753639	1754106	group_6314		hypothetical protein	1		468	91	194444	12.0834
BDABKFLJ_01681	1754443	1754880	group_2436		hypothetical protein	2	TRUE	438	464	1.05936e+06	65.8318
BDABKFLJ_01682	1754998	1755585	group_6315	azoR	FMN-dependent NADH-azoreductase	2	TRUE	588	11	18707.5	1.16254
BDABKFLJ_01683	1755648	1756703	group_2437	sasA_13	Adaptive-response sensory-kinase SasA	2	TRUE	1056	1328	1.25758e+06	78.1495
BDABKFLJ_01684	1756700	1757377	hssR_3		Heme response regulator HssR	2	TRUE	678	758	1.11799e+06	69.4755
BDABKFLJ_01685	1757398	1759146	group_1706	bmrA	Multidrug resistance ABC transporter ATP-binding/permease protein BmrA	2	TRUE	1749	1140	651801	40.5049
BDABKFLJ_01686	1759506	1759799	group_2438		hypothetical protein	2	TRUE	294	42	142857	8.87757
BDABKFLJ_01687	1759821	1760234	group_6317		hypothetical protein	1		414	71	171498	10.6574
BDABKFLJ_01688	1760247	1760624	group_6318		hypothetical protein	1		378	147	388889	24.1667
BDABKFLJ_01689	1760972	1761214	group_2439	lolD_2	Lipoprotein-releasing system ATP-binding protein LolD	2	TRUE	243	226	930041	57.7955
BDABKFLJ_01690	1761324	1763192	group_6319	cotA	Spore coat protein A	2	TRUE	1869	193	103264	6.41712
BDABKFLJ_01691	1763688	1765109	group_6320		hypothetical protein	2	TRUE	1422	701	492968	30.6345
BDABKFLJ_01692	1765347	1765448	group_6321		hypothetical protein	1		102	97	950980	59.0968
BDABKFLJ_01693	1765445	1765927	group_6322	ypmB	putative protein YpmB	2	TRUE	483	499	1.03313e+06	64.2015
BDABKFLJ_01694	1765944	1767137	group_808		Aspartate aminotransferase	10		1194	8441	7.06951e+06	439.321
BDABKFLJ_01695	1767166	1768461	asnS		Asparagine--tRNA ligase	10		1296	19998	1.54306e+07	958.901
BDABKFLJ_01696	1768556	1769284	group_6323	dnaD	DNA replication protein DnaD	2	TRUE	729	423	580247	36.0583
BDABKFLJ_01697	1769298	1769960	nth		Endonuclease III	6		663	630	950226	59.0499
BDABKFLJ_01698	1769957	1770271	group_6324		hypothetical protein	2	TRUE	315	475	1.50794e+06	93.7077
BDABKFLJ_01699	1770489	1773149	group_6325	ponA	Penicillin-binding protein 1A/1B	2	TRUE	2661	19408	7.2935e+06	453.24
BDABKFLJ_01700	1773146	1773796	group_6326	recU_1	Holliday junction resolvase RecU	2	TRUE	651	2938	4.51306e+06	280.455
BDABKFLJ_01701	1774288	1774482	group_6327		hypothetical protein	2	TRUE	195	261	1.33846e+06	83.176
BDABKFLJ_01702	1774534	1774917	group_6328	yppE	putative protein YppE	2	TRUE	384	522	1359375	84.4756
BDABKFLJ_01703	1774892	1777150	cshB_2		DEAD-box ATP-dependent RNA helicase CshB	2	TRUE	2259	1227	543161	33.7536
BDABKFLJ_01704	1777400	1777720	group_6330		hypothetical protein	1		321	85	264798	16.4553
BDABKFLJ_01705	1777801	1778067	group_2440		hypothetical protein	2	TRUE	267	80	299625	18.6196
BDABKFLJ_01706	1778412	1778945	group_6331		hypothetical protein	2	TRUE	534	62	116105	7.2151
BDABKFLJ_01707	1779269	1779361	group_6332		hypothetical protein	1		93	5	53763.4	3.34102
BDABKFLJ_01708	1779361	1779549	group_6333		hypothetical protein	1		189	6	31746	1.97279
BDABKFLJ_01709	1779855	1781285	group_6334	gabR_6	HTH-type transcriptional regulatory protein GabR	2	TRUE	1431	252	176101	10.9434
BDABKFLJ_01710	1781682	1782086	group_2441		hypothetical protein	2	TRUE	405	222	548148	34.0636
BDABKFLJ_01711	1782601	1783851	group_6335		hypothetical protein	2	TRUE	1251	2794	2.23341e+06	138.791
BDABKFLJ_01712	1783973	1784272	gpsB		Cell cycle protein GpsB	6		300	1468	4.89333e+06	304.086
BDABKFLJ_01713	1785036	1786781	group_6336		hypothetical protein	2	TRUE	1746	3659	2.09565e+06	130.23
BDABKFLJ_01714	1786785	1787921	rlmL		Ribosomal RNA large subunit methyltransferase K/L	10		1137	4110	3.61478e+06	224.633
BDABKFLJ_01715	1788009	1789916	yoaA		putative ATP-dependent DNA helicase YoaA	7		1908	2541	1.33176e+06	82.7596
BDABKFLJ_01716	1790198	1791601	group_6337		hypothetical protein	2	TRUE	1404	42700	3.04131e+07	1889.96
BDABKFLJ_01717	1791594	1792172	pdtaR_2		putative transcriptional regulatory protein pdtaR	2	TRUE	579	19470	3.36269e+07	2089.68
BDABKFLJ_01718	1792251	1793498	group_811		hypothetical protein	10		1248	1020	817308	50.7899
BDABKFLJ_01719	1793530	1793871	eutS		Ethanolamine utilization protein EutS	11		342	316	923977	57.4187
BDABKFLJ_01720	1793882	1794379	group_6339	pduV	Propanediol utilization protein PduV	2	TRUE	498	308	618474	38.4338
BDABKFLJ_01721	1794400	1795824	group_6340		hypothetical protein	2	TRUE	1425	2294	1.60982e+06	100.039
BDABKFLJ_01722	1795837	1797201	eutB		Ethanolamine ammonia-lyase heavy chain	8		1365	2628	1.92527e+06	119.642
BDABKFLJ_01723	1797211	1798221	eutC_2		Ethanolamine ammonia-lyase light chain	2	TRUE	1011	1991	1.96934e+06	122.38
BDABKFLJ_01724	1798234	1798884	group_6341	eutL	Ethanolamine utilization protein EutL	2	TRUE	651	1164	1.78802e+06	111.113
BDABKFLJ_01725	1798900	1800390	group_6342	adhE	Aldehyde-alcohol dehydrogenase	2	TRUE	1491	2530	1.69685e+06	105.447
BDABKFLJ_01726	1800411	1800689	csoS1C		Major carboxysome shell protein 1C	12		279	487	1.74552e+06	108.472
BDABKFLJ_01727	1800729	1801319	group_6343	pduL	Phosphate propanoyltransferase	2	TRUE	591	1349	2.28257e+06	141.846
BDABKFLJ_01728	1801332	1802198	group_6344		hypothetical protein	2	TRUE	867	1696	1.95617e+06	121.562
BDABKFLJ_01729	1802235	1802519	ccmL		Carbon dioxide concentrating mechanism protein CcmL	12		285	398	1.39649e+06	86.7821
BDABKFLJ_01730	1802512	1802868	group_6345		hypothetical protein	2	TRUE	357	552	1.54622e+06	96.0866
BDABKFLJ_01731	1802865	1803809	group_6346	mdh_1	Malate dehydrogenase	2	TRUE	945	2309	2.44339e+06	151.839
BDABKFLJ_01732	1804379	1805212	group_6347		hypothetical protein	2	TRUE	834	99	118705	7.37668
BDABKFLJ_01733	1805254	1806276	nylB'		6-aminohexanoate-dimer hydrolase	2	TRUE	1023	184	179863	11.1772
BDABKFLJ_01734	1806453	1807580	group_6348	thiO	Glycine oxidase	2	TRUE	1128	310	274823	17.0783
BDABKFLJ_01735	1807837	1809333	group_6349	ypwA	Carboxypeptidase 1	2	TRUE	1497	11356	7.58584e+06	471.407
BDABKFLJ_01736	1809913	1811574	group_6350	cbaA	Cytochrome c oxidase subunit 1	2	TRUE	1662	312	187726	11.6658
BDABKFLJ_01737	1811561	1812052	group_6351	cbaB	Cytochrome c oxidase subunit 2	2	TRUE	492	43	87398.4	5.4312
BDABKFLJ_01738	1812219	1812341	group_6352		hypothetical protein	2	TRUE	123	44	357724	22.23
BDABKFLJ_01739	1812782	1813243	group_1709		hypothetical protein	4		462	290	627706	39.0075
BDABKFLJ_01740	1813428	1813517	group_6353		hypothetical protein	2	TRUE	90	1136	1.26222e+07	784.383
BDABKFLJ_01741	1813864	1814850	group_6354	oppD_7	Oligopeptide transport ATP-binding protein OppD	2	TRUE	987	3247	3.28977e+06	204.436
BDABKFLJ_01742	1814851	1815807	group_6355	oppF_3	Oligopeptide transport ATP-binding protein OppF	2	TRUE	957	4084	4.2675e+06	265.195
BDABKFLJ_01743	1815822	1816616	group_6356	kipR_3	HTH-type transcriptional regulator KipR	2	TRUE	795	3149	3.96101e+06	246.149
BDABKFLJ_01744	1816645	1818228	group_6357	gsiB_3	Glutathione-binding protein GsiB	2	TRUE	1584	14299	9.02715e+06	560.974
BDABKFLJ_01745	1818295	1819227	gsiC_2		Glutathione transport system permease protein GsiC	6		933	2593	2.77921e+06	172.708
BDABKFLJ_01746	1819227	1820129	group_6358	gsiD_1	Glutathione transport system permease protein GsiD	2	TRUE	903	2950	3.26689e+06	203.014
BDABKFLJ_01747	1820139	1822961	group_6359		hypothetical protein	2	TRUE	2823	10174	3.60397e+06	223.961
BDABKFLJ_01748	1822971	1823585	group_6360	pcp	Pyrrolidone-carboxylate peptidase	2	TRUE	615	1490	2.42276e+06	150.558
BDABKFLJ_01749	1823569	1824264	group_6361		hypothetical protein	2	TRUE	696	1414	2.03161e+06	126.25
BDABKFLJ_01750	1824268	1825140	group_6362	pxpC	5-oxoprolinase subunit C	2	TRUE	873	1080	1.23711e+06	76.8779
BDABKFLJ_01751	1825143	1825868	group_6363	pxpA	5-oxoprolinase subunit A	2	TRUE	726	2174	2.99449e+06	186.087
BDABKFLJ_01752	1826463	1826564	group_6364		hypothetical protein	1		102	7	68627.5	4.26471
BDABKFLJ_01753	1826858	1827619	glpR		Glycerol-3-phosphate regulon repressor	2	TRUE	762	287	376640	23.4056
BDABKFLJ_01754	1827619	1828923	denK		D-erythronate kinase	2	TRUE	1305	510	390805	24.2858
BDABKFLJ_01755	1828920	1829936	pdxA2		D-erythronate 4-phosphate dehydrogenase	2	TRUE	1017	459	451327	28.0468
BDABKFLJ_01756	1830004	1831377	dsdX_1		D-serine transporter DsdX	2	TRUE	1374	280	203785	12.6638
BDABKFLJ_01757	1832100	1832456	group_6369		hypothetical protein	2	TRUE	357	346	969188	60.2282
BDABKFLJ_01758	1832453	1832887	group_6370		hypothetical protein	2	TRUE	435	112	257471	16
BDABKFLJ_01759	1833247	1836858	der_2		GTPase Der	2	TRUE	3612	6112	1.69214e+06	105.154
BDABKFLJ_01760	1836869	1837678	group_6372	sseB	Putative thiosulfate sulfurtransferase SseB	2	TRUE	810	3601	4.44568e+06	276.268
BDABKFLJ_01761	1837918	1839555	group_6373		hypothetical protein	2	TRUE	1638	20	12210	0.758767
BDABKFLJ_01762	1839625	1841127	group_6374		Long-chain-fatty-acid--CoA ligase FadD13	2	TRUE	1503	90	59880.2	3.72114
BDABKFLJ_01763	1841302	1841916	betI_2		HTH-type transcriptional regulator BetI	2	TRUE	615	272	442276	27.4844
BDABKFLJ_01764	1842276	1843106	group_6376	gloB_2	Hydroxyacylglutathione hydrolase	2	TRUE	831	96	115523	7.17897
BDABKFLJ_01765	1843590	1844792	group_2445		NAD-dependent malic enzyme	2	TRUE	1203	7892	6.56027e+06	407.674
BDABKFLJ_01766	1845160	1845810	group_6377		hypothetical protein	2	TRUE	651	4910	7.54224e+06	468.697
BDABKFLJ_01767	1846000	1846686	purC_1		Phosphoribosylaminoimidazole-succinocarboxamide synthase	10		687	654	951965	59.1579
BDABKFLJ_01768	1846935	1848308	gdh		NADP-specific glutamate dehydrogenase	10		1374	5961	4.33843e+06	269.603
BDABKFLJ_01769	1848495	1848968	group_814		hypothetical protein	10		474	168	354430	22.0254
BDABKFLJ_01770	1848958	1850274	group_6378	dsdA	D-serine dehydratase	2	TRUE	1317	556	422172	26.235
BDABKFLJ_01771	1850576	1851052	group_6379		hypothetical protein	2	TRUE	477	1081	2.26625e+06	140.831
BDABKFLJ_01772	1851195	1851440	group_6380		hypothetical protein	2	TRUE	246	120	487805	30.3136
BDABKFLJ_01773	1851664	1851858	group_6381		hypothetical protein	2	TRUE	195	4849	2.48667e+07	1545.29
BDABKFLJ_01774	1852010	1853167	group_6382		Serine-pyruvate aminotransferase	2	TRUE	1158	89	76856.6	4.7761
BDABKFLJ_01775	1853545	1854033	group_6383		hypothetical protein	2	TRUE	489	775	1.58487e+06	98.4884
BDABKFLJ_01776	1854532	1854885	group_6384		hypothetical protein	2	TRUE	354	615	1.73729e+06	107.96
BDABKFLJ_01777	1854824	1855213	group_6385		hypothetical protein	2	TRUE	390	484	1.24103e+06	77.121
BDABKFLJ_01778	1855227	1855595	group_1345		hypothetical protein	8		369	715	1.93767e+06	120.413
BDABKFLJ_01779	1856062	1856757	group_6386		hypothetical protein	1		696	218	313218	19.4643
BDABKFLJ_01780	1856791	1857114	group_6387		hypothetical protein	1		324	40	123457	7.67197
BDABKFLJ_01781	1857454	1858365	alkA_2		DNA-3-methyladenine glycosylase	2	TRUE	912	682	747807	46.471
BDABKFLJ_01782	1858529	1859242	group_6389		hypothetical protein	2	TRUE	714	82	114846	7.13687
BDABKFLJ_01783	1859299	1859901	adaA_2		Bifunctional transcriptional activator/DNA repair enzyme AdaA	2	TRUE	603	82	135987	8.45062
BDABKFLJ_01784	1859888	1860406	group_6391	adaB_1	Methylated-DNA--protein-cysteine methyltransferase, inducible	2	TRUE	519	41	78998.1	4.90918
BDABKFLJ_01785	1860444	1861262	group_6392		hypothetical protein	2	TRUE	819	21	25641	1.59341
BDABKFLJ_01786	1861527	1861733	group_2446		hypothetical protein	2	TRUE	207	20	96618.4	6.00415
BDABKFLJ_01787	1862294	1863538	pyrK_2		Dihydroorotate dehydrogenase B (NAD(+)), electron transfer subunit	2	TRUE	1245	129	103614	6.43891
BDABKFLJ_01788	1863609	1864523	group_6394		hypothetical protein	2	TRUE	915	7	7650.27	0.475411
BDABKFLJ_01789	1864758	1865246	group_6395	ydjM	Inner membrane protein YdjM	2	TRUE	489	31	63394.7	3.93953
BDABKFLJ_01790	1865285	1866133	group_6396		hypothetical protein	2	TRUE	849	262	308598	19.1772	TRUE	biosynthetic (rule-based-clusters) terpene: phytoene_synt
BDABKFLJ_01791	1866390	1867130	cpnA		Cyclopentanol dehydrogenase	2	TRUE	741	65	87719.3	5.45114
BDABKFLJ_01792	1867645	1868481	group_6398	coaW	Type II pantothenate kinase	2	TRUE	837	210	250896	15.5914
BDABKFLJ_01793	1868970	1869194	group_6399		hypothetical protein	2	TRUE	225	42	186667	11.6
BDABKFLJ_01794	1869222	1869365	group_6400		hypothetical protein	2	TRUE	144	44	305556	18.9881
BDABKFLJ_01795	1869550	1869879	group_6401		hypothetical protein	2	TRUE	330	139	421212	26.1754
BDABKFLJ_01796	1869921	1870475	group_6402	yraA	Putative cysteine protease YraA	2	TRUE	555	4167	7.50811e+06	466.576
BDABKFLJ_01797	1870775	1871173	group_6403	slyA_2	Transcriptional regulator SlyA	2	TRUE	399	45	112782	7.00861
BDABKFLJ_01798	1871179	1872369	yhhS_2		putative MFS-type transporter YhhS	2	TRUE	1191	48	40302.3	2.5045
BDABKFLJ_01799	1872924	1874579	group_6405		hypothetical protein	2	TRUE	1656	349	210749	13.0966
BDABKFLJ_01800	1874792	1875409	group_6406	lytF	Peptidoglycan endopeptidase LytF	2	TRUE	618	487	788026	48.9703
BDABKFLJ_01801	1875912	1876658	group_6407	artM_2	Arginine transport ATP-binding protein ArtM	2	TRUE	747	149	199465	12.3953
BDABKFLJ_01802	1876670	1877326	yecS_1		L-cystine transport system permease protein YecS	9		657	126	191781	11.9178
BDABKFLJ_01803	1877517	1878329	group_6408	fliY	L-cystine-binding protein FliY	2	TRUE	813	706	868389	53.9643
BDABKFLJ_01804	1878598	1878990	group_6409	rnhA	14.7 kDa ribonuclease H-like protein	2	TRUE	393	85	216285	13.4406
BDABKFLJ_01805	1879171	1879365	group_6410		hypothetical protein	2	TRUE	195	84	430769	26.7693
BDABKFLJ_01806	1879649	1880632	group_6411		hypothetical protein	2	TRUE	984	12336	1.25366e+07	779.061
BDABKFLJ_01807	1880992	1882797	group_6412	pepF1_2	Oligoendopeptidase F, plasmid	2	TRUE	1806	23500	1.30122e+07	808.616
BDABKFLJ_01808	1883166	1883606	group_6413	dps	General stress protein 20U	2	TRUE	441	7556	1.71338e+07	1064.74
BDABKFLJ_01809	1883740	1884261	group_6414		hypothetical protein	2	TRUE	522	48067	9.20824e+07	5722.27
BDABKFLJ_01810	1884381	1885511	group_6415		hypothetical protein	2	TRUE	1131	159	140584	8.73628
BDABKFLJ_01811	1885517	1886956	group_6416	gerXA_3	Spore germination protein XA	2	TRUE	1440	95	65972.2	4.09971
BDABKFLJ_01812	1886940	1888019	group_6417		hypothetical protein	2	TRUE	1080	85	78703.7	4.89088
BDABKFLJ_01813	1888624	1889520	group_6418		hypothetical protein	2	TRUE	897	2276	2.53735e+06	157.678
BDABKFLJ_01814	1889655	1890530	group_6419	cmpR_3	HTH-type transcriptional activator CmpR	2	TRUE	876	355	405251	25.1835
BDABKFLJ_01815	1890816	1891490	coaBC_2		Coenzyme A biosynthesis bifunctional protein CoaBC	2	TRUE	675	1841	2.72741e+06	169.489
BDABKFLJ_01816	1891686	1892273	betI_3		hypothetical protein	2	TRUE	588	21	35714.3	2.21939
BDABKFLJ_01817	1892270	1893367	group_6422		hypothetical protein	2	TRUE	1098	89	81056.5	5.03709
BDABKFLJ_01818	1893482	1893676	group_2447		hypothetical protein	2	TRUE	195	102	523077	32.5056
BDABKFLJ_01819	1893868	1896204	group_6423	helD_2	DNA helicase IV	2	TRUE	2337	1209	517330	32.1484
BDABKFLJ_01820	1896721	1898148	flp_2		Protein flp	6		1428	234	163866	10.1831
BDABKFLJ_01821	1898951	1899106	group_6424		hypothetical protein	2	TRUE	156	556	3.5641e+06	221.484
BDABKFLJ_01822	1899296	1899865	fmnP_2		Riboflavin transporter FmnP	2	TRUE	570	421	738596	45.8986
BDABKFLJ_01823	1899981	1900397	group_2448		hypothetical protein	2	TRUE	417	708	1.69784e+06	105.509
BDABKFLJ_01824	1900765	1901253	ntaB		FMN reductase (NADH) NtaB	2	TRUE	489	3107	6.35378e+06	394.843
BDABKFLJ_01825	1901269	1901868	group_2449		hypothetical protein	2	TRUE	600	1613	2.68833e+06	167.061
BDABKFLJ_01826	1901973	1902758	group_6427		hypothetical protein	2	TRUE	786	299	380407	23.6396
BDABKFLJ_01827	1902936	1903136	cspB		Cold shock protein CspB	10		201	6688	3.32736e+07	2067.72
BDABKFLJ_01828	1903346	1905025	fhs		Formate--tetrahydrofolate ligase	10		1680	6528	3.88571e+06	241.47
BDABKFLJ_01829	1905256	1905480	group_6428		hypothetical protein	1		225	212	942222	58.5525
BDABKFLJ_01830	1906126	1907148	group_2450		hypothetical protein	2		1023	414	404692	25.1488
BDABKFLJ_01831	1907316	1908326	group_6429		hypothetical protein	1		1011	211	208704	12.9695
BDABKFLJ_01832	1908420	1909001	group_6430		hypothetical protein	1		582	2612	4.48797e+06	278.896
BDABKFLJ_01833	1909251	1910192	group_2451		hypothetical protein	1		942	102	108280	6.72886
BDABKFLJ_01834	1911346	1918953	tycC_2		Tyrocidine synthase 3	1		7608	2990	393007	24.4226	TRUE	biosynthetic (rule-based-clusters) NRPS: AMP-binding biosynthetic (rule-based-clusters) NRPS: Condensation biosynthetic-additional (rule-based-clusters) PP-binding
BDABKFLJ_01835	1919774	1920055	group_2453		IS3 family transposase ISEfa8	3		282	574	2.03546e+06	126.49
BDABKFLJ_01836	1920058	1920903	group_1712		IS3 family transposase IS655	3		846	1663	1.96572e+06	122.156
BDABKFLJ_01837	1921090	1921188	group_6432		hypothetical protein	1		99	123	1.24242e+06	77.2079
BDABKFLJ_01838	1921283	1922158	group_6433		hypothetical protein	1		876	45	51369.9	3.19228
BDABKFLJ_01839	1922399	1922497	group_6434		hypothetical protein	1		99	17986	1.81677e+08	11289.9
BDABKFLJ_01840	1922610	1923836	group_6435	lysA_2	Diaminopimelate decarboxylase	1		1227	3869	3.15322e+06	195.95
BDABKFLJ_01841	1923814	1925001	group_6436	speB_2	Agmatinase	1		1188	2486	2.09259e+06	130.04
BDABKFLJ_01842	1924998	1926140	group_6437	lysA_3	Diaminopimelate decarboxylase	1		1143	1472	1.28784e+06	80.0302
BDABKFLJ_01843	1926137	1927597	group_6438		hypothetical protein	1		1461	1102	754278	46.8731
BDABKFLJ_01844	1927622	1928581	group_6439	btuD_5	Vitamin B12 import ATP-binding protein BtuD	1		960	379	394792	24.5335
BDABKFLJ_01845	1928553	1929332	group_6440		hypothetical protein	1		780	166	212821	13.2253
BDABKFLJ_01846	1929478	1930413	group_6441	srkA	Stress response kinase A	1		936	580	619658	38.5074
BDABKFLJ_01847	1930456	1930608	ltrA		hypothetical protein	5		153	296	1.93464e+06	120.224
BDABKFLJ_01848	1931558	1932229	group_6442		hypothetical protein	2	TRUE	672	2581	3.84077e+06	238.677
BDABKFLJ_01849	1932346	1934145	group_6443		hypothetical protein	2	TRUE	1800	5996	3.33111e+06	207.005
BDABKFLJ_01850	1934346	1934966	group_6444		hypothetical protein	2	TRUE	621	45	72463.8	4.50311
BDABKFLJ_01851	1935092	1935475	group_6445		hypothetical protein	2	TRUE	384	25	65104.2	4.04577
BDABKFLJ_01852	1935609	1936241	group_6446		hypothetical protein	2	TRUE	633	345	545024	33.8694
BDABKFLJ_01853	1936397	1936822	group_2455		hypothetical protein	2	TRUE	426	153	359155	22.319
BDABKFLJ_01854	1937015	1937950	group_6447	cysK_2	Cysteine synthase	2	TRUE	936	197	210470	13.0792
BDABKFLJ_01855	1938192	1938509	group_6448	ytpP	Thioredoxin-like protein YtpP	2	TRUE	318	365	1.1478e+06	71.3276
BDABKFLJ_01856	1938687	1938941	group_6449		hypothetical protein	1		255	399	1.56471e+06	97.2355
BDABKFLJ_01857	1939108	1939707	group_6450		hypothetical protein	2	TRUE	600	210	350000	21.75
BDABKFLJ_01858	1939813	1940499	scoA_3		putative succinyl-CoA:3-ketoacid coenzyme A transferase subunit A	2	TRUE	687	8	11644.8	0.723645
BDABKFLJ_01859	1940483	1941127	atoA_2		Acetate CoA-transferase subunit beta	2	TRUE	645	6	9302.33	0.578074
BDABKFLJ_01860	1941144	1942454	group_6453		hypothetical protein	2	TRUE	1311	15	11441.6	0.711018
BDABKFLJ_01861	1942473	1943429	hbd_2		3-hydroxybutyryl-CoA dehydrogenase	2	TRUE	957	15	15674	0.974028
BDABKFLJ_01862	1943422	1944168	bdhA_2		D-beta-hydroxybutyrate dehydrogenase	2	TRUE	747	9	12048.2	0.748711
BDABKFLJ_01863	1944187	1945368	group_2457		Acetyl-CoA acetyltransferase	2	TRUE	1182	54	45685.3	2.83902
BDABKFLJ_01864	1946114	1946593	group_6455		hypothetical protein	2	TRUE	480	403	839583	52.1742
BDABKFLJ_01865	1946655	1947350	group_6456		hypothetical protein	2	TRUE	696	1410	2.02586e+06	125.893
BDABKFLJ_01866	1947891	1948274	group_6457		hypothetical protein	1		384	12	31250	1.94197
BDABKFLJ_01867	1948309	1948635	group_6458	ligA_2	DNA ligase	2	TRUE	327	33	100917	6.27131
BDABKFLJ_01868	1948931	1949893	group_6459		hypothetical protein	2	TRUE	963	167	173416	10.7766
BDABKFLJ_01869	1949976	1950605	group_6460	ydeA	putative protease YdeA	2	TRUE	630	115	182540	11.3436
BDABKFLJ_01870	1950922	1951485	group_6461		hypothetical protein	2	TRUE	564	5515	9.77837e+06	607.657
BDABKFLJ_01871	1951636	1952400	group_6462		hypothetical protein	2	TRUE	765	903	1.18039e+06	73.3531
BDABKFLJ_01872	1952633	1953043	group_6463		hypothetical protein	2	TRUE	411	703	1.71046e+06	106.293
BDABKFLJ_01873	1953412	1954047	group_1713		hypothetical protein	2	TRUE	636	92	144654	8.98924
BDABKFLJ_01874	1954044	1954631	group_1714		hypothetical protein	1		588	88	149660	9.30031
BDABKFLJ_01875	1955001	1956146	group_6464		hypothetical protein	2	TRUE	1146	592	516579	32.1018
BDABKFLJ_01876	1956514	1956621	group_6465		hypothetical protein	2	TRUE	108	91	842593	52.3612
BDABKFLJ_01877	1956958	1957332	group_6466		IS110 family transposase IS653	1		375	24	64000	3.97715
BDABKFLJ_01878	1957609	1958037	group_1715		hypothetical protein	4		429	36	83916.1	5.2148
BDABKFLJ_01879	1958514	1959026	group_2458	sigE_2	ECF RNA polymerase sigma factor SigE	2	TRUE	513	13	25341.1	1.57477
BDABKFLJ_01880	1959010	1959981	group_6467		hypothetical protein	1		972	105	108025	6.71298
BDABKFLJ_01881	1960185	1960595	group_6468		hypothetical protein	2	TRUE	411	400	973236	60.4798
BDABKFLJ_01882	1960724	1962130	group_6469	gabR_4	HTH-type transcriptional regulatory protein GabR	2	TRUE	1407	1811	1.28714e+06	79.9865
BDABKFLJ_01883	1962253	1963215	fadM_1		Proline dehydrogenase 1	2	TRUE	963	444	461059	28.6516
BDABKFLJ_01884	1963865	1964734	cmpR_3		HTH-type transcriptional activator CmpR	2	TRUE	870	173	198851	12.3572
BDABKFLJ_01885	1964835	1966007	group_44154	pbuE_1	Purine efflux pump PbuE	2	TRUE	1173	21	17902.8	1.11253
BDABKFLJ_01886	1966480	1967001	group_6472		hypothetical protein	2	TRUE	522	108	206897	12.8572
BDABKFLJ_01887	1967336	1967512	group_6473		hypothetical protein	1		177	10	56497.2	3.5109
BDABKFLJ_01888	1967528	1968790	group_6474		hypothetical protein	1		1263	98	77593	4.82186
BDABKFLJ_01889	1968802	1970046	group_6475	entS_2	Enterobactin exporter EntS	1		1245	42	33734.9	2.09639
BDABKFLJ_01890	1970393	1970956	group_2459	fosB_1	Metallothiol transferase FosB	2	TRUE	564	120	212766	13.2219
BDABKFLJ_01891	1971089	1971385	group_2460		hypothetical protein	2	TRUE	297	63	212121	13.1818
BDABKFLJ_01892	1971535	1971930	group_6476		hypothetical protein	1		396	38	95959.6	5.96322
BDABKFLJ_01893	1971988	1972263	group_6477		hypothetical protein	1		276	7	25362.3	1.57609
BDABKFLJ_01894	1972498	1972935	group_2461		hypothetical protein	3		438	98	223744	13.9041
BDABKFLJ_01895	1972940	1973380	group_2462		putative HTH-type transcriptional regulator	4		441	128	290249	18.037
BDABKFLJ_01896	1973569	1974198	group_6478		hypothetical protein	2	TRUE	630	43	68254	4.24151
BDABKFLJ_01897	1974568	1975020	group_1716		hypothetical protein	3		453	42	92715.2	5.7616
BDABKFLJ_01898	1974999	1975265	group_2463		hypothetical protein	2	TRUE	267	12	44943.8	2.79294
BDABKFLJ_01899	1975655	1976560	group_1717	trxB_1	Thioredoxin reductase	4		906	188	207506	12.895
BDABKFLJ_01900	1977070	1977738	group_6479		hypothetical protein	2	TRUE	669	192	286996	17.8348
BDABKFLJ_01901	1977767	1977892	group_6480		hypothetical protein	1		126	27	214286	13.3164
BDABKFLJ_01902	1978251	1978559	group_6481		hypothetical protein	2	TRUE	309	119	385113	23.9321
BDABKFLJ_01903	1978675	1979106	group_6482		Acetyltransferase	2	TRUE	432	170	393519	24.4544
BDABKFLJ_01904	1979134	1979523	group_2464		hypothetical protein	2	TRUE	390	110	282051	17.5275
BDABKFLJ_01905	1979527	1979961	group_2465	rimJ_2	[Ribosomal protein S5]-alanine N-acetyltransferase	2	TRUE	435	132	303448	18.8572
BDABKFLJ_01906	1980320	1982356	apc3_2		Acetophenone carboxylase gamma subunit	2	TRUE	2037	617	302896	18.8229
BDABKFLJ_01907	1982360	1984039	apc4_2		Acetophenone carboxylase delta subunit	2	TRUE	1680	1233	733929	45.6085
BDABKFLJ_01908	1984054	1984806	kipR_3		HTH-type transcriptional regulator KipR	2	TRUE	753	880	1.16866e+06	72.6239
BDABKFLJ_01909	1984828	1986402	group_6486		hypothetical protein	2	TRUE	1575	1141	724444	45.0191
BDABKFLJ_01910	1986418	1987461	group_6487		hypothetical protein	2	TRUE	1044	1154	1.10536e+06	68.6906
BDABKFLJ_01911	1988646	1990607	group_6488	mcpA_3	Methyl-accepting chemotaxis protein McpA	2	TRUE	1962	545	277778	17.2619
BDABKFLJ_01912	1991476	1992111	group_6489		hypothetical protein	1		636	19	29874.2	1.85647
BDABKFLJ_01913	1992128	1992379	group_6490		hypothetical protein	1		252	10	39682.5	2.46599
BDABKFLJ_01914	1992394	1993302	group_6491		hypothetical protein	1		909	42	46204.6	2.87129
BDABKFLJ_01915	1993292	1993852	group_6492		hypothetical protein	1		561	48	85561.5	5.31705
BDABKFLJ_01916	1993909	1995144	group_6493	sasA_10	Adaptive-response sensory-kinase SasA	1		1236	198	160194	9.95494
BDABKFLJ_01917	1995137	1995814	group_6494	mprA	Response regulator MprA	1		678	142	209440	13.0152
BDABKFLJ_01918	1996121	1996300	group_6495		hypothetical protein	1		180	62	344444	21.4048
BDABKFLJ_01919	1996664	1996912	group_2466		hypothetical protein	2	TRUE	249	8	32128.5	1.99656
BDABKFLJ_01920	1997021	1998046	group_6496		hypothetical protein	2	TRUE	1026	1347	1.31287e+06	81.5854
BDABKFLJ_01921	1998541	1998792	group_6497		hypothetical protein	2	TRUE	252	55	218254	13.563
BDABKFLJ_01922	1999341	2000897	group_2452		hypothetical protein	2	TRUE	1557	1108	711625	44.2225
BDABKFLJ_01923	2001184	2001903	group_6498		hypothetical protein	2	TRUE	720	718	997222	61.9704
BDABKFLJ_01924	2002410	2004329	group_6499		hypothetical protein	2	TRUE	1920	2346	1221875	75.931
BDABKFLJ_01925	2004651	2005028	group_6500		hypothetical protein	2	TRUE	378	85	224868	13.974
BDABKFLJ_01926	2005476	2005919	group_6501		hypothetical protein	2	TRUE	444	957	2.15541e+06	133.943
BDABKFLJ_01927	2006321	2006869	group_6502		hypothetical protein	2	TRUE	549	1509	2.74863e+06	170.808
BDABKFLJ_01928	2006881	2008116	group_6503		hypothetical protein	2	TRUE	1236	1930	1.56149e+06	97.0356
BDABKFLJ_01929	2008209	2009072	group_6504		hypothetical protein	2	TRUE	864	864	1000000	62.143
BDABKFLJ_01930	2009660	2010274	group_6505	yedJ	putative protein YedJ	2	TRUE	615	227	369106	22.9373
BDABKFLJ_01931	2010807	2011634	group_6506		hypothetical protein	2	TRUE	828	22	26570	1.65114
BDABKFLJ_01932	2012065	2012730	group_2467		hypothetical protein	2	TRUE	666	12	18018	1.11969
BDABKFLJ_01933	2013264	2014289	group_6507		hypothetical protein	2	TRUE	1026	146	142300	8.84296
BDABKFLJ_01934	2014435	2015295	group_6508		hypothetical protein	1		861	221	256678	15.9508
BDABKFLJ_01935	2015747	2016064	group_2286		IS3 family transposase ISBsu1	1		318	1	3144.65	0.195418
BDABKFLJ_01936	2016049	2016897	group_182		IS3 family transposase ISBsu1	1		849	177	208481	12.9556
BDABKFLJ_01937	2017598	2019484	group_43823	ettA_2	Energy-dependent translational throttle protein EttA	2	TRUE	1887	5653	2.99576e+06	186.165
BDABKFLJ_01938	2019497	2020621	group_2468		hypothetical protein	2	TRUE	1125	4388	3.90044e+06	242.385
BDABKFLJ_01939	2021422	2021703	group_2469		hypothetical protein	2	TRUE	282	85	301418	18.731
BDABKFLJ_01940	2021915	2022187	group_6509		hypothetical protein	1		273	1344	4.92308e+06	305.935
BDABKFLJ_01941	2022384	2022551	group_6510		hypothetical protein	1		168	10	59523.8	3.69899
BDABKFLJ_01942	2023091	2024209	group_6511		hypothetical protein	2	TRUE	1119	255	227882	14.1613
BDABKFLJ_01943	2024226	2025437	group_6512		hypothetical protein	2	TRUE	1212	116	95709.6	5.94768
BDABKFLJ_01944	2025449	2026375	nosF		putative ABC transporter ATP-binding protein NosF	2	TRUE	927	236	254585	15.8207
BDABKFLJ_01945	2026673	2027134	trmO		tRNA (adenine(37)-N6)-methyltransferase	2	TRUE	462	275	595238	36.9899
BDABKFLJ_01946	2027586	2028815	dapE_3		putative succinyl-diaminopimelate desuccinylase	2	TRUE	1230	27	21951.2	1.36411
BDABKFLJ_01947	2028812	2029906	group_6516	ttuC'	putative tartrate dehydrogenase/decarboxylase TtuC'	2	TRUE	1095	13	11872.1	0.737771
BDABKFLJ_01948	2029908	2030654	group_6517	tsaC1	4-formylbenzenesulfonate dehydrogenase TsaC1/TsaC2	2	TRUE	747	5	6693.44	0.41595
BDABKFLJ_01949	2030665	2032119	aldA		Putative aldehyde dehydrogenase AldA	2	TRUE	1455	10	6872.85	0.4271
BDABKFLJ_01950	2032135	2033163	group_6519	oppD_4	Oligopeptide transport ATP-binding protein OppD	2	TRUE	1029	21	20408.2	1.26822
BDABKFLJ_01951	2033138	2034115	group_6520	oppF_5	Oligopeptide transport ATP-binding protein OppF	2	TRUE	978	22	22494.9	1.3979
BDABKFLJ_01952	2034193	2035179	group_6521		putative aminopeptidase	2	TRUE	987	21	21276.6	1.32219
BDABKFLJ_01953	2035200	2036753	group_6522	gsiB_2	Glutathione-binding protein GsiB	2	TRUE	1554	55	35392.5	2.1994
BDABKFLJ_01954	2036770	2037711	group_6523	nikB	Dipeptide transport system permease protein DppB	2	TRUE	942	56	59448	3.69427
BDABKFLJ_01955	2037724	2038551	group_6524	gsiD_3	Glutathione transport system permease protein GsiD	2	TRUE	828	73	88164.3	5.47879
BDABKFLJ_01956	2038540	2040177	pucR_1		Purine catabolism regulatory protein	2	TRUE	1638	229	139805	8.68788
BDABKFLJ_01957	2040304	2041662	hpa/tpa		Hypotaurine/taurine--pyruvate aminotransferase	2	TRUE	1359	191	140545	8.73386
BDABKFLJ_01958	2041707	2042159	group_6527		hypothetical protein	2	TRUE	453	47	103753	6.44751
BDABKFLJ_01959	2042490	2042930	yjcF		putative N-acetyltransferase YjcF	2	TRUE	441	82	185941	11.5549
BDABKFLJ_01960	2042932	2043567	group_6529		hypothetical protein	2	TRUE	636	108	169811	10.5526
BDABKFLJ_01961	2043879	2044181	group_6530		hypothetical protein	1		303	88	290429	18.0481
BDABKFLJ_01962	2044300	2044689	group_2470		hypothetical protein	2	TRUE	390	2137	5.47949e+06	340.512
BDABKFLJ_01963	2045029	2045784	RBKS		Ribokinase	1		756	202	267196	16.6043
BDABKFLJ_01964	2045850	2045990	group_2471	scrK_2	Fructokinase	2	TRUE	141	4	28368.8	1.76292
BDABKFLJ_01965	2046002	2046880	group_6532		hypothetical protein	2	TRUE	879	111	126280	7.84741
BDABKFLJ_01966	2047056	2048306	group_6533	proA	Gamma-glutamyl phosphate reductase	2	TRUE	1251	654	522782	32.4872
BDABKFLJ_01967	2048328	2049413	group_6534	proB	Glutamate 5-kinase 1	2	TRUE	1086	201	185083	11.5016
BDABKFLJ_01968	2049781	2050164	group_6535		hypothetical protein	2	TRUE	384	368	958333	59.5537
BDABKFLJ_01969	2050544	2051167	group_6536	rhtB	Homoserine/homoserine lactone efflux protein	2	TRUE	624	792	1.26923e+06	78.8738
BDABKFLJ_01970	2051183	2051983	group_6537		hypothetical protein	2	TRUE	801	2293	2.86267e+06	177.895
BDABKFLJ_01971	2052020	2052901	gltC_1		HTH-type transcriptional regulator GltC	6		882	1026	1.16327e+06	72.2888
BDABKFLJ_01972	2053203	2053955	est_2		Carboxylesterase	6		753	1482	1.96813e+06	122.305
BDABKFLJ_01973	2054414	2055760	group_6538	brnQ_2	Branched-chain amino acid transport system 2 carrier protein	2	TRUE	1347	45	33407.6	2.07605
BDABKFLJ_01974	2055811	2056569	group_1076		3-beta-hydroxycholanate 3-dehydrogenase (NAD(+)) 2	8		759	124	163373	10.1525
BDABKFLJ_01975	2056800	2057360	group_6539		hypothetical protein	2	TRUE	561	102	181818	11.2987
BDABKFLJ_01976	2057587	2057994	group_2473		hypothetical protein	2	TRUE	408	1044	2.55882e+06	159.013
BDABKFLJ_01977	2058297	2058611	group_6540		hypothetical protein	2	TRUE	315	4	12698.4	0.789117
BDABKFLJ_01978	2058613	2059149	group_6541		hypothetical protein	2	TRUE	537	1027	1.91248e+06	118.847
BDABKFLJ_01979	2059165	2059695	group_6542		hypothetical protein	2	TRUE	531	518	975518	60.6216
BDABKFLJ_01980	2059708	2060238	group_6543		hypothetical protein	2	TRUE	531	273	514124	31.9492
BDABKFLJ_01981	2060251	2061156	group_6544	btuD_8	Vitamin B12 import ATP-binding protein BtuD	2	TRUE	906	820	905077	56.2442
BDABKFLJ_01982	2061143	2062384	group_6545	yhaP	putative protein YhaP	2	TRUE	1242	1639	1.31965e+06	82.0067
BDABKFLJ_01983	2062757	2063926	group_44121		TelA-like protein	2	TRUE	1170	11770	1.00598e+07	625.148
BDABKFLJ_01984	2064095	2064631	group_6546		hypothetical protein	2	TRUE	537	832	1.54935e+06	96.2811
BDABKFLJ_01985	2065095	2066000	group_6547	rarD	Protein RarD	2	TRUE	906	5319	5.87086e+06	364.833
BDABKFLJ_01986	2066273	2066530	group_2474		hypothetical protein	2	TRUE	258	93	360465	22.4004
BDABKFLJ_01987	2066611	2067825	tyrS_1		Tyrosine--tRNA ligase	2	TRUE	1215	352	289712	18.0036
BDABKFLJ_01988	2068299	2068676	group_6549		hypothetical protein	2	TRUE	378	134	354497	22.0295
BDABKFLJ_01989	2069335	2071236	group_6550	mutS2_2	Endonuclease MutS2	2	TRUE	1902	479	251840	15.6501
BDABKFLJ_01990	2071322	2072569	group_6551		hypothetical protein	2	TRUE	1248	320	256410	15.9341
BDABKFLJ_01991	2072697	2073977	group_6552	entS_3	Enterobactin exporter EntS	2	TRUE	1281	25	19516	1.21278
BDABKFLJ_01992	2074384	2075100	group_2475	lutC	Lactate utilization protein C	2	TRUE	717	192	267782	16.6408
BDABKFLJ_01993	2075100	2076527	group_6553	lutB	Lactate utilization protein B	2	TRUE	1428	328	229692	14.2737
BDABKFLJ_01994	2076644	2077360	lutA		Lactate utilization protein A	5		717	148	206416	12.8273
BDABKFLJ_01995	2077958	2078686	lutR		HTH-type transcriptional regulator LutR	2	TRUE	729	372	510288	31.7108
BDABKFLJ_01996	2079696	2080406	group_6555		hypothetical protein	2	TRUE	711	6900	9.70464e+06	603.075
BDABKFLJ_01997	2080459	2080827	group_1077	cheY_2	Chemotaxis protein CheY	6		369	4734	1.28293e+07	797.249
BDABKFLJ_01998	2080853	2081350	group_6556		hypothetical protein	2	TRUE	498	5589	1.12229e+07	697.424
BDABKFLJ_01999	2081529	2081720	group_6557		hypothetical protein	2	TRUE	192	271	1.41146e+06	87.7122
BDABKFLJ_02000	2081797	2082237	group_2476		hypothetical protein	6		441	3962	8.98413e+06	558.3
BDABKFLJ_02001	2082349	2082564	group_6558		hypothetical protein	2	TRUE	216	4	18518.5	1.1508
BDABKFLJ_02002	2082597	2082821	group_2477		hypothetical protein	2	TRUE	225	8	35555.6	2.20953
BDABKFLJ_02003	2083010	2083132	group_2478		hypothetical protein	2	TRUE	123	12	97561	6.06273
BDABKFLJ_02004	2083235	2083840	ypmQ_2		SCO1 protein	2	TRUE	606	9226	1.52244e+07	946.091
BDABKFLJ_02005	2084267	2084803	group_6560		hypothetical protein	2	TRUE	537	646	1.20298e+06	74.7567
BDABKFLJ_02006	2085072	2085626	group_6561		hypothetical protein	2	TRUE	555	1078	1.94234e+06	120.703
BDABKFLJ_02007	2085973	2087652	group_6562		hypothetical protein	2	TRUE	1680	467	277976	17.2743
BDABKFLJ_02008	2088023	2089984	group_6563	mcpA_6	Methyl-accepting chemotaxis protein McpA	2	TRUE	1962	215	109582	6.80976
BDABKFLJ_02009	2090454	2091851	group_6564	alsT	Amino-acid carrier protein AlsT	2	TRUE	1398	684	489270	30.4047
BDABKFLJ_02010	2092596	2093315	group_2479	ygeA	L-aspartate/glutamate-specific racemase	2	TRUE	720	93	129167	8.0268
BDABKFLJ_02011	2093370	2094425	group_6565		Beta-peptidyl aminopeptidase BapA	2	TRUE	1056	732	693182	43.0764
BDABKFLJ_02012	2094708	2094920	group_6566		hypothetical protein	1		213	50	234742	14.5876
BDABKFLJ_02013	2094917	2095180	group_2480	ddpX	D-alanyl-D-alanine dipeptidase	2	TRUE	264	146	553030	34.367
BDABKFLJ_02014	2095450	2096244	group_6567	dppA_2	D-aminopeptidase	2	TRUE	795	346	435220	27.0459
BDABKFLJ_02015	2096268	2097335	group_6568		L-Ala-D/L-Glu epimerase	2	TRUE	1068	428	400749	24.9037
BDABKFLJ_02016	2097361	2099184	group_6569	sarA	Oligopeptide-binding protein SarA	2	TRUE	1824	1655	907346	56.3852
BDABKFLJ_02017	2099296	2100240	group_6570	gsiC_3	Glutathione transport system permease protein GsiC	2	TRUE	945	49	51851.9	3.22223
BDABKFLJ_02018	2100240	2101214	group_6571	dppC_2	Dipeptide transport system permease protein DppC	2	TRUE	975	52	53333.3	3.31429
BDABKFLJ_02019	2101228	2102289	group_6572	oppD_5	Oligopeptide transport ATP-binding protein OppD	2	TRUE	1062	66	62146.9	3.86199
BDABKFLJ_02020	2102279	2103220	group_6573	oppF_5	Oligopeptide transport ATP-binding protein OppF	2	TRUE	942	77	81741	5.07963
BDABKFLJ_02021	2103224	2104156	group_6574	ykfA_2	putative murein peptide carboxypeptidase	2	TRUE	933	114	122186	7.59303
BDABKFLJ_02022	2104173	2104949	group_6575		hypothetical protein	2	TRUE	777	148	190476	11.8368
BDABKFLJ_02023	2104946	2105764	group_6576		Dipeptidyl-peptidase 6	2	TRUE	819	216	263736	16.3894
BDABKFLJ_02024	2106498	2106899	group_6577		hypothetical protein	1		402	618	1.53731e+06	95.5332
BDABKFLJ_02025	2107104	2107928	group_6578		hypothetical protein	2	TRUE	825	5198	6.30061e+06	391.538
BDABKFLJ_02026	2108693	2108995	group_6579		hypothetical protein	2	TRUE	303	18	59405.9	3.69166
BDABKFLJ_02027	2109305	2109520	group_6580		hypothetical protein	1		216	7	32407.4	2.01389
BDABKFLJ_02028	2109537	2109638	group_6581		hypothetical protein	1		102	11	107843	6.70169
BDABKFLJ_02029	2110253	2110630	group_6582	ytrA_4	HTH-type transcriptional repressor YtrA	2	TRUE	378	103	272487	16.9331
BDABKFLJ_02030	2110630	2111499	group_2481	btuD_7	Vitamin B12 import ATP-binding protein BtuD	2	TRUE	870	217	249425	15.5
BDABKFLJ_02031	2111492	2112106	group_2482		hypothetical protein	2	TRUE	615	188	305691	18.9966
BDABKFLJ_02032	2112407	2113051	group_2483		hypothetical protein	2	TRUE	645	60	93023.3	5.78074
BDABKFLJ_02033	2113307	2113837	group_2484		hypothetical protein	2	TRUE	531	98	184557	11.4689
BDABKFLJ_02034	2114241	2114348	group_2485		hypothetical protein	2	TRUE	108	54	500000	31.0715
BDABKFLJ_02035	2114348	2115301	group_6583	btuD_8	Vitamin B12 import ATP-binding protein BtuD	2	TRUE	954	542	568134	35.3056
BDABKFLJ_02036	2115294	2116811	group_6584		hypothetical protein	2	TRUE	1518	1122	739130	45.9318
BDABKFLJ_02037	2117312	2117719	group_6585		hypothetical protein	1		408	46	112745	7.00632
BDABKFLJ_02038	2118038	2118217	group_6586		hypothetical protein	1		180	303	1.68333e+06	104.607
BDABKFLJ_02039	2118770	2119192	nsrR_1		Putative HTH-type transcriptional regulator	2	TRUE	423	259	612293	38.0497
BDABKFLJ_02040	2119318	2120016	cmoA_1		Carboxy-S-adenosyl-L-methionine synthase	2	TRUE	699	197	281831	17.5138
BDABKFLJ_02041	2120241	2120567	group_6588	ebrB	Multidrug resistance protein EbrB	2	TRUE	327	67	204893	12.7327
BDABKFLJ_02042	2120581	2120925	group_6589	ebrB_2	Multidrug resistance protein EbrB	1		345	101	292754	18.1926
BDABKFLJ_02043	2121186	2121617	cotZ_2		Spore coat protein Z	2	TRUE	432	108	250000	15.5357
BDABKFLJ_02044	2121731	2123899	group_6590	murF_4	UDP-N-acetylmuramoyl-tripeptide--D-alanyl-D-alanine ligase	2	TRUE	2169	487	224527	13.9528
BDABKFLJ_02045	2124049	2125173	group_6591	purD_1	Phosphoribosylamine--glycine ligase	2	TRUE	1125	733	651556	40.4896
BDABKFLJ_02046	2125400	2126800	murF_3		UDP-N-acetylmuramoyl-tripeptide--D-alanyl-D-alanine ligase	2	TRUE	1401	194	138473	8.6051
[truncated: 2,633 more rows]
