# Supplementary material for: Ice nucleation in a Gram-positive bacterium isolated from precipitation depends on a polyketide synthase and non-ribosomal peptide synthetase
Source: ISME J. 2021 Oct 23;16(3):890–7. doi: 10.1038/s41396-021-01140-4 (PMC8857237; doi:10.1038/s41396-021-01140-4)
Supplement: Supplementary file 4 — Supplementary Table 2 [file 41396_2021_1140_MOESM4_ESM.xlsx]

## Sheet: Sheet1
Supplementary Table 2. UV-induced non-synonymous single nucleotide polymorphisms and insertions/deletions
gene ID	gene name	position within gene	wild-type	mutant	UV mutant ID	INA loss
BDABKFLJ_00138	hypothetical protein	169	G	A	5512_UV158	complete
BDABKFLJ_00220	permidine/putrescine import ATP-binding protein PotA	749	A	T		complete
BDABKFLJ_00600	Sporulation initiation phosphotransferase F	62	TA	T	5512_UV158	complete
BDABKFLJ_00638	hypothetical protein	192	C	A	5335_UV32	complete
BDABKFLJ_00841	5-methyl-1-naphthoate synthase	403	T	TA	5236_UV1	complete
BDABKFLJ_00841	5-methyl-1-naphthoate synthase	743	G	A	5276_UV11	complete
BDABKFLJ_00841	5-methyl-1-naphthoate synthase	1268	G	A	5338_UV35	complete
BDABKFLJ_00841	5-methyl-1-naphthoate synthase	1823	T	A	5288_UV14	complete
BDABKFLJ_00841	5-methyl-1-naphthoate synthase	2476	C	T	5288_UV14	complete
BDABKFLJ_00841	5-methyl-1-naphthoate synthase	4782	A	T	5512_UV158	complete
BDABKFLJ_00841	5-methyl-1-naphthoate synthase	4783	G	A	5512_UV158	complete
BDABKFLJ_00842	Tyrocidine synthase 3	3474	T	A	5484_UV131	complete
BDABKFLJ_00842	Tyrocidine synthase 3	2338	C	T	5335_UV32	complete
BDABKFLJ_00959	Pyruvate dehydrogenase E1 component subunit alpha	462	TG	T	5522_UV168	partial
BDABKFLJ_00983	hypothetical protein	190	C	T	5512_UV158	complete
BDABKFLJ_01110	ATP-dependent DNA helicase RecG	19	C	T		complete
BDABKFLJ_01305	hypothetical protein	366	C	G	5512_UV158	complete
BDABKFLJ_01367	hypothetical protein	1223	G	A	5512_UV158	complete
BDABKFLJ_01425	Hemolysin BL-binding component	286	A	T		complete
BDABKFLJ_01936	IS3 family transposase ISBsu1	107	G	A		complete
BDABKFLJ_02020	Oligopeptide transport ATP-binding protein OppF	451	C	T	5512_UV158	complete
BDABKFLJ_02153	hypothetical protein	912	C	A	5522_UV168	partial
BDABKFLJ_02585	Putative methyl-accepting chemotaxis protein YoaH	1480	C	T	5522_UV168	partial
BDABKFLJ_02920	Stage 0 sporulation protein A	489	T	TA		complete
BDABKFLJ_03141	Ktr system potassium uptake protein B	631	A	T		complete
BDABKFLJ_03284	Uridine kinase	333	A	T	5522_UV168	partial
BDABKFLJ_03373	hypothetical protein	323	G	A	5512_UV158	complete
BDABKFLJ_03373	hypothetical protein	146	GT	G	5522_UV168	partial
BDABKFLJ_04055	IS3 family transposase ISBsu1	107	G	A		complete
BDABKFLJ_04178	hypothetical protein	296	C	A	5512_UV158	complete
BDABKFLJ_04383	putative ABC transporter solute-binding protein YclQ	851	C	T		complete
BDABKFLJ_04435	HTH-type transcriptional repressor NsrR	256	G	A		complete
